# Supplementary material for: Biobanking across the phenome - at the center of chronic disease research
Source: BMC Public Health. 2013 Nov 25;13:1094. doi: 10.1186/1471-2458-13-1094 (PMC4222669; doi:10.1186/1471-2458-13-1094)
Supplement: Additional file 1 — Evidence for pleiotropic loci identified by GWAS. [file 1471-2458-13-1094-S1.xls]

## Sheet: Additional file 1
ICD code	NCD	Gene reported	Locus	N GWAS	key- PMID	1st Author	Year	discovery N	best P-value	Novelty of finding
	Neoplasms
C18-C20	Colorectal cancer	Intergenic	8q24.21	5	17618283	Zanke BW	2007	1,257 cases, 1,336 controls (6,223 / 6,443)	3 x 10-11	new
C18-C20	Colorectal cancer	SMAD7	18q21.1	4	17934461	Broderick P	2007	940 cases, 965 controls (7,473 / 5,984)	1 x 10-12	new
C34	Lung cancer, Lung adenocarinoma	CHRNA3,CHRNA5	15q25.1	7	18385738	Hung RJ	2008	1,926 cases, 2,522 controls (2,513 / 4,752)	5 x 10-20	previously identified
C34	Lung cancer, Lung adenocarinoma	CLPTM1L, TERT	5p15.33	7	18978787	Wang Y	2008	1,952 cases, 1,438 controls (7,579 / 8,236)	8 x 10-9	new
C34	Lung cancer, Lung adenocarinoma	IL1RAP	3q28	3	18385676	Amos CI	2008	1,154 cases, 1,137 controls (2,724 / 3,694)	8 x 10-6	new
C43	Melanoma	MC1R	16q24.3	2	19578364	Bishop DT	2009	1,539 cases, 3,917 controls (2,312 / 1,867)	3 x 10-27	previously identified
C43	Melanoma	CDKN2A, MTAP	9p21.3	1	21983787	Barrett JH	2011	2,804 cases, 7,618 controls (5,551 / 7,449)	7 x 10-9	new
C43	Melanoma	CLPTM1L, TERT	5p15.33	1	21983787	Barrett JH	2011	2,804 cases, 7,618 controls (5,551 / 7,449)	3 x 10-8	new
C50	Breast cancer	TNRC9	16q12.1	6	17529974	Stacey SN	2007	1,599 cases, 11,546 controls	6 x 10-19	new
C50	Breast cancer	Intergenic	2q35	4	17529974	Stacey SN	2007	1,599 cases, 11,546 controls	6 x 10-13	new
C50	Breast cancer	Intergenic	8q24.21	3	17529967	Easton DF	2007	390 cases, 364 controls (26,646 / 24,889)	6 x 10-12	new
C50	Breast cancer	LSP1	11p15.5	2	17529967	Easton DF	2007	390 cases, 364 controls (26,646 / 24,889)	6 x 10-9	new
C50	Breast cancer	ZNF365	10q21.2	2	20453838	Turnbull C	2010	3,659 cases, 4,897 controls	6 x 10-15	new
C50	Breast cancer	CDKN2A, CDKN2B	9p21.3	1	20453838	Turnbull C	2010	3,659 cases, 4,897 controls	6 x 10-8	new
C50	Breast cancer	ESR1	6q25.1	2	20453838	Turnbull C	2010	3,659 cases, 4,897 controls	1 x 10-7	previously identified
C61	Prostate cancer	Intergenic	8q24.21	8	17401363	Yeager M	2007	1,172 cases, 1,157 controls (3,124 / 3,142)	2 x 10-14	previously identified
C61	Prostate cancer	TCF2, HNF1B	17q12	7	17603485	Gudmundsson J	2007	1,501 cases, 11,290 controls (1,992 / 3,058)	1 x 10-11	new
C61	Prostate cancer	Intergenic	5p15.33	2	20676098	Takata R	2010	1,583 cases, 3,386 controls (3,001 / 5,415)	4 x 10-18	new
C67	Urinary bladder cancer	MYC	8q24.21	2	18794855	Kiemeney	2008	1,803 cases, 34,336 controls (2,165 / 3,800)	9 x 10 -12	new
C67	Urinary bladder cancer	TP63	3q28	2	18794855	Kiemeney	2008	1,803 cases, 34,336 controls (2,165 / 3,800)	1 x 10-7	new
C71	Glioma	CCDC26	8q24.21	1	19578367	Shete S	2009	1,878 cases, 3,670 controls (2,545 / 2,953)	2 x 10-18	new
C71	Glioma	CDKN2A, CDKN2B	9p21.3	2	19578367	Shete S	2009	1,878 cases, 3,670 controls (2,545 / 2,953)	7 x 10-15	new
C71	Glioma	TERT	5p15.33	3	19578367	Shete S	2009	1,878 cases, 3,670 controls (2,545 / 2,953)	2 x 10-17	new
C75	Neuroblastoma	FLJ22536, FLJ44180	6p22.3	2	18463370	Maris JM	2008	1,032 cases, 2,043 controls (720 / 2,128)	9 x 10-15	new
C75	Neuroblastoma	BARD1	2q35	1	21124317	Wang K	2010	1,627 cases, 3,254 controls (624 / 2,843)	5 x 10-13	new
C75	Neuroblastoma	LMO1	11p15.4	1	21124317	Wang K	2010	1,627 cases, 3,254 controls (624 / 2,843)	5 x 10-16	new
C81	Hodgkin's lymphoma	HLA-DRA	6p21.32	3	21037568	Enciso-Mora V	2010	589 cases, 5,199 controls (2,057 / 3,416)	3 x 10-50	previously identified
C81	Hodgkin's lymphoma	PVT1	8q24.21	1	21037568	Enciso-Mora V	2010	589 cases, 5,199 controls (2,057 / 3,416)	2 x 10-8	new
C82	Follicular Lymphoma	STG, PSORS1	6p21.33	2	19620980	Skibola CF	2009	189 cases, 592 controls (456 / 2,785)	5 x 10-11	new
C82	Follicular Lymphoma	HLA-DQB1	6p21.32	2	20639881	Conde L	2010	681 cases, 5750 controls (3,164 / 6,208)	1 x 10-29	new
	Endocrine, nutritional and metabolic diseases
E10	Diabetes Type 1	PTPN22	1p13.2	5	17554260	Todd JA	2007	1,963 cases, 2,938 controls	2 x 10-80	previously identified
E10	Diabetes Type 1	C12orf30	12q24.13	3	17554260	Todd JA	2007	1,963 cases, 2,938 controls	2 x 10-16	new
E10	Diabetes Type 1	ERBB3	12q13.2	5	17554260	Todd JA	2007	1,963 cases, 2,938 controls	2 x 10-20	new
E10	Diabetes Type 1	KIAA0350	16p13.13	6	17554260	Todd JA	2007	1,963 cases, 2,938 controls	3 x 10-18	new
E10	Diabetes Type 1	PTPN2	18p11.21	3	17554260	Todd JA	2007	1,963 cases, 2,938 controls	1 x 10-14	new
E11	Diabetes Type 2	TCF7L2	10q25.2	17	17293876	Sladex R	2007	661 cases, 614 controls	2 x 10-34	previously identified
E11	Diabetes Type 2	SLC30A8	8q24.11	8	17293876	Sladex R	2007	661 cases, 614 controls	6 x 10-8	new
E11	Diabetes Type 2	HHEX	10q23.33	9	17293876	Sladex R	2007	661 cases, 614 controls	3 x 10-6	new
E11	Diabetes Type 2	CDKN2A, CDKN2B	9p21.3	8	17463249	Zeggini E	2007	1,924 cases, 2,938 controls	1 x 10-8	new
E11	Diabetes Type 2	CDKAL1	6p22.3	11	17463249	Zeggini E	2007	1,924 cases, 2,938 controls	1 x 10-8	new
E11	Diabetes Type 2	IGF2BP2	3q27.2	8	17463249	Zeggini E	2007	1,924 cases, 2,938 controls	9 x 10-16	new
E90	Metabolic syndrome	ZNF259, APOA5, BUD13.3	11q23.3	1	21386085	Kraja AT	2011	22,161 European ancestry individuals	2 x 10-9	new
	Diseases of the nervous system
G20	Parkinson's disease	MAPT	17q21.31	7	19915575	Simon-Sanchez J	2009	1,713 European ancestry cases, 3,978 European ancestry controls	2 x 10-16	new
G20	Parkinson's disease	SNCA	4q22.1	8	19915575	Simon-Sanchez J	2009	1,713 European ancestry cases, 3,978 European ancestry controls	2 x 10-16	previously identified
G20	Parkinson's disease	CYP17A1	10q24.32	1	19915575	Simon-Sanchez J	2009	1,713 European ancestry cases, 3,978 European ancestry controls	7 x 10-8	new
G20	Parkinson's disease	PARK16	1q32.1	3	19915575	Simon-Sanchez J	2009	1,713 European ancestry cases, 3,978 European ancestry controls	7 x 10-8	previously identified
G30	Alzheimer Disease	APOE, APOC1	19q13.32	15	17975299	Webster JA	2007	664 cases, 422 controls	1 x 10-39	previously identified
G35	Multiple sclerosis	HLA-DRA	6p21.32	8	17660530	Hafler DA	2007	931 trios, 2,431 controls	9 x 10-81	new
G35	Multiple sclerosis	IL2RA	10p15.1	5	17660530	Hafler DA	2007	931 trios, 2,431 controls	3 x 10-8	new
G35	Multiple sclerosis	IL7RA	5p13.2	3	17660530	Hafler DA	2007	931 trios, 2,431 controls	3 x 10-7	new
	Diseases of the eye
H35	age-related macular degeneration	CHF	1q31.3	7	15761122	Klein RJ	2005	96 cases, 50 controls	4 x 10-8	new
H40	Glaucoma	CDKN2B-AS1	9p21.3	1	21532571	Burdon KP	2011	590 cases, 3956 controls (892 / 4,582)	1 x 10-14	new
	Diseases of the circulatory system
I21	Myocardila infarction	CDKN2A, CDKN2B	9p21.3	1	17478679	Helgadottir A	2007	1,607 cases, 6,728 controls	1 x 10-20	new
I25	Ischemic heart disease	CDKN2A, CDKN2B	9p21.3	7	17554300	WTCCC	2007	1,926 cases, 2,938 controls	1 x 10-13	new
I25	Ischemic heart disease	PITX2	4q25	1	18991354	Gretarsdottir S	2008	1,661 cases, 10,815 controls	2 x 10-10	new
I48	Atrial fibrillation	PITX2	4q25	3	19597491	Gudbjartsson DF	2009	2,385 European cases, 33,752 European controls	1 x 10-14	new
I48	Atrial fibrillation	ZFHX3	16q22.3	2	19597491	Gudbjartsson DF	2009	2,385 European cases, 33,752 European controls	1 x 10-10	new
I50	Heart failure	KIAA1598	10q25.3	1	17903304	Larson MG	2007	1,341-1,345 individuals, depending on measure	9 x 10-6	new
I50	Heart failure	USP3	15q22.31	1	20445134	Smith NL	2010	20,926 European ancestry participants, 2,895 African ancestry participants	1 x 10-8	new
I50	Heart failure	LRIG3	12q14.1	1	20445134	Smith NL	2010	20,926 European ancestry participants, 2,895 African ancestry participants	7 x 10-8	new
I67	aneurysm (intracranial)	SOX17	8q11.23	4	18997786	Bilguvar K	2008	1,580 European cases, 6,276 European controls	1 x 10-10	new
I67	aneurysm (intracranial)	CDKN2A, CDKN2B	9p21.3	4	18997786	Bilguvar K	2008	1,580 European cases, 6,276 European controls	1 x 10-10	new
I67	aneurysm (intracranial)	BOLL, PLCL1	2q33.1	4	18997786	Bilguvar K	2008	1,580 European cases, 6,276 European controls	4 x 10-8	new
I71	aneurysm (abdominal aortic)	DAB2IP	9q33.2	1	20622881	Gretarsdottir S	2010	452 Icelandic cases, 27,712 Icelandic controls, 840 Dutch cases, 2,791 Dutch controls	5 x 10-10	new
I71	aneurysm (abdominal aortic)	CDKN2A, CDKN2B	9p21.3	1	20622881	Gretarsdottir S	2010	452 Icelandic cases, 27,712 Icelandic controls, 840 Dutch cases, 2,791 Dutch controls	2 x 10-8	new
	Diseases of the respiratory system
J44	COPD	CHRNA3, CHRNA5	15q25.1	3	19300482	Pillai SG	2009	823 cases, 810 controls	1 x 10-10	previously identified
J44	COPD	HHIP	4q31.21	3	19300482	Pillai SG	2009	823 cases, 810 controls	1 x 10-7	new
J45	asthma, childhood onset	ORMDL3, GSDMB	17q12	3	17611496	Moffat MF	2007	994 cases, 1,243 controls	9 x 10-11	new
J45	asthma, adult onset	HLA-DQA1	6p21.32	3	20860503	Moffat MF	2010	10,365 cases, 16,110 controls	7 x 10-14	new
J45	asthma, adult onset	IL33	9p24.1	2	20860503	Moffat MF	2010	10,365 cases, 16,110 controls	9 x 10-10	new
J45	asthma, adult onset	IL18R1	2q12.1	2	20860503	Moffat MF	2010	10,365 cases, 16,110 controls	3 x 10-9	new
J45	asthma, adult onset	IL13	5q31.1	2	20860503	Moffat MF	2010	10,365 cases, 16,110 controls	1 x 10-7	new
	Diseases of the digestive system
K50	Crohn's disease	IL23R	1p31.3	7	17447842	Libioulle C	2007	547 cases, 928 controls	2 x 10-18	previously identified
K50	Crohn's disease	Intergenic	5p13.1	6	17447842	Libioulle C	2007	547 cases, 928 controls	2 x 10-12	new
K50	Crohn's disease	CARD15	16q12.1	8	17447842	Libioulle C	2007	547 cases, 928 controls	1 x 10-6	previously identified
K52	Inflammatory bowel disease	IL23R	1p31.3	2	17068223	Duerr RH	2006	547 cases, 548 controls	4 x 10-13	new
K52	Inflammatory bowel disease	NOD2, CARD15	16q12.1	2	17068223	Duerr RH	2006	547 cases, 548 controls	5 x 10-10	new
K90	Celiac disease	HLA-DQA1	6p21.32	2	17558408	van Heel DA	2007	778 cases, 1,422 controls	1 x 10-19	previously identified
K90	Celiac disease	IL2, IL21	4q27	3	17558408	van Heel DA	2007	778 cases, 1,422 controls	1 x 10-14	new
	Diseases of the skin
L40	Psoriasis	HLA-C	6p21.33	6	18364390	Capon F	2008	318 cases, 288 controls	1 x 10-9	previously identified
L40	Psoriasis	SPATA2	20q13.13	3	18364390	Capon F	2008	318 cases, 288 controls	1 x 10-8	new
L40	Psoriasis	IL12B	5q33.3	4	19169254	Nair RP	2009	1,359 cases, 1,400 controls	2 x 10-28	new
L40	Psoriasis	IL23A, STAT2	12q13.3	2	19169254	Nair RP	2009	1,359 cases, 1,400 controls	1 x 10-9	new
L40	Psoriasis	IL23R	1p31.3	2	19169254	Nair RP	2009	1,359 cases, 1,400 controls	3 x 10-8	new

## Sheet: footnotes
asthma	not exhaustive report of all genes linked to the NCD
N GWAS	indepenant GWAS identifiyng the same loci
EXPLANATIONS FOR ME	celiac disease (chronic systemic autoimmune disease)
COPD	part of Chronic lower respiratory diseases
coronary arterydisease	Chronic ischaemic heart disease (I25)
