# Supplementary material for: Biobanking across the phenome - at the center of chronic disease research
Source: BMC Public Health. 2013 Nov 25;13:1094. doi: 10.1186/1471-2458-13-1094 (PMC4222669; doi:10.1186/1471-2458-13-1094)
Supplement: Additional file 2 — Evidence for non-random clustering of NCD-linked traits and specific pleiotropic GWAS-identified SNPs. [file 1471-2458-13-1094-S2.xlsx]

## Sheet: Additional file 2_ NCDs_sameSNP
NCD / disease trait	Region	Chromosome	Position	SNP	Pleiotropy	P-value	Reported gene	Mapped gene	First author	journal	PubmedID	Discovery samplesize	Replication sample size
Rheumatoid arthritis	1p36.32	1	2553624	rs3890745	1	4e-06	TNFRSF14	MMEL1	Stahl EA	Nat Genet	20453842	5,539 European ancestry cases, 20,169 European ancestry controls	6,768 European ancestry cases, 8,806 European ancestry controls
Rheumatoid arthritis	1p36.32	1	2553624	rs3890745	1	1e-07	MMEL1,TNFRSF14	MMEL1	Raychaudhuri S	Nat Genet	18794853	3,393 cases,12,460 controls	3,929 cases,5,807 controls
QT interval	1p36.31	1	6279370	rs846111	1	4e-16	RNF207	RNF207	Pfeufer A	Nat Genet	19305409	15,842 individuals	up to 13,602 individuals
QT interval	1p36.31	1	6279370	rs846111	1	1e-16	RNF207,NPHP4, CHDS, ACOT7, PLEKHG5, KLH21	RNF207	Newton-Cheh C	Nat Genet	19305408	13,685 individuals	15,854 individuals
Blood pressure	1p36.22	1	10796866	rs880315	1	3e-10	CASZ1	CASZ1	Kato N	Nat Genet	21572416	2,480 Japanese individuals, 5,767 Han Chinese individuals, 8,842 Korean individuals, 2,519 Malay individuals	27,062 Japanese individuals, 3,703 Korean individuals
Blood pressure	1p36.22	1	10796866	rs880315	1	7e-07	CASZ1	CASZ1	Kato N	Nat Genet	21572416	2,480 Japanese individuals, 5,767 Han Chinese individuals, 8,842 Korean individuals, 2,519 Malay individuals	27,062 Japanese individuals, 3,703 Korean individuals
Systolic blood pressure	1p36.22	1	11862778	rs17367504	1	2e-13	MTHFR, NPPA, CLCN6, NPPB, AGTRAP	MTHFR	Newton-Cheh C	Nat Genet	19430483	34,433 individuals	Up to 100,347 white individuals, up to 12,889 Indian Asian individuals
Blood pressure	1p36.22	1	11862778	rs17367504	1	2e-16	MTHFR, NPPB	MTHFR	Wain LV	Nat Genet	21909110	74,064 European ancestry individuals	48,607 European ancestry individuals
Gamma gluatamyl transferase levels	1p36.13	1	16505320	rs1497406	1	4e-08	Intergenic	EPHA2 - ARHGEF19	Middelberg RP	Hum Mol Genet	22010049	12,526 European ancestry individuals	NR
Liver enzyme levels (gamma-glutamyl transferase)	1p36.13	1	16505320	rs1497406	1	3e-19	RSG1, EPHA2	EPHA2 - ARHGEF19	Chambers JC	Nat Genet	22001757	Up to 52,350 European ancestry individuals, up to 8,739 Indian Asian individuals	NR
Pulmonary function	1p36.13	1	17306675	rs2284746	1	8e-16	MFAP2	MFAP2	Soler Artigas M	Nat Genet	21946350	48,201 European ancestry individuals	46,411 European ancestry individuals
Height	1p36.13	1	17306675	rs2284746	1	4e-29	MFAP2	MFAP2	Lango Allen H	Nature	20881960	133,653 Caucasian European ancestry individuals	50,074 Caucasian European ancestry individuals
Rheumatoid arthritis	1p36.13	1	17674537	rs2240335	1	2e-08	PADI4	PADI4	Freudenberg J	Arthritis Rheum	21452313	801 Korean cases, 757 Korean controls	718 Korean cases, 719 Korean controls
Rheumatoid arthritis	1p36.13	1	17674537	rs2240335	1	2e-08	PADI4	PADI4	Terao C	Hum Mol Genet	21505073	1,247 Japanese cases, 1,486 Japanese controls	4,168 Japanese cases, 5,003 Japanese controls
Thyroid volume	1p36.13	1	19765518	rs12045440	1	2e-11	CAPZB	CAPZB - C1orf151	Teumer A	Am J Hum Genet	21565293	3,620 European ancestry individuals	1,290 European ancestry individuals
Thyroid volume	1p36.13	1	19765518	rs12045440	1	3e-14	CAPZB	CAPZB - C1orf151	Teumer A	Am J Hum Genet	21565293	3,620 European ancestry individuals	1,290 European ancestry individuals
Ulcerative colitis	1p36.13	1	20171860	rs6426833	3	5e-13	OTUD3, PLA2G2E	RNF186 - OTUD3	Silverberg MS	Nat Genet	19122664	1,022 cases, 2,503 controls	1,387 cases, 1,115 controls
Ulcerative colitis	1p36.13	1	20171860	rs6426833	3	4e-35	Intergenic	RNF186 - OTUD3	Anderson CA	Nat Genet	21297633	6,687 European ancestry cases, 19,718 European ancestry controls	9,628 European ancestry cases, 12,917 European ancestry controls
Ulcerative colitis	1p36.13	1	20171860	rs6426833	3	2e-21	RNF186,OTUD3,PLA2G2E	RNF186 - OTUD3	McGovern DP	Nat Genet	20228799	2,693 European descent cases, 6,791 European descent controls	2,009 European descent cases, 1,580 European descent controls
Ulcerative colitis	1p36.13	1	20171860	rs6426833	3	2e-11	OTUD3, PLA2G2E	RNF186 - OTUD3	Barrett JC	Nat Genet	19915572	2,361 European ancestry cases, 5,417 European ancestry controls	2,321 European ancestry cases, 4,818 European ancestry controls
Bone mineral density (spine)	1p36.12	1	22698447	rs7524102	8	3e-10	ZBTB40	WNT4 - ZBTB40	Rivadeneira F	Nat Genet	19801982	19,195 European individuals	NR
Ulcerative colitis	1p36.12	1	22698447	rs7524102	8	2e-13	Intergenic	WNT4 - ZBTB40	Anderson CA	Nat Genet	21297633	6,687 European ancestry cases, 19,718 European ancestry controls	9,628 European ancestry cases, 12,917 European ancestry controls
Dupuytren's disease	1p36.12	1	22698447	rs7524102	8	3e-09	RP11–415K20.1, WNT4	WNT4 - ZBTB40	Dolmans GH	N Engl J Med	21732829	856 European ancestry cases, 2,836 European ancestry controls	1,298 European ancestry cases, 7,136 European ancestry controls
Bone mineral density (hip)	1p36.12	1	22698447	rs7524102	8	1e-16	Intergenic	WNT4 - ZBTB40	Styrkarsdottir U	Nat Genet	19079262	6,865 individuals	8,510 individuals
Ulcerative colitis	1p36.12	1	22698447	rs7524102	8	3e-07	Intergenic	WNT4 - ZBTB40	Barrett JC	Nat Genet	19915572	2,361 European ancestry cases, 5,417 European ancestry controls	2,321 European ancestry cases, 4,818 European ancestry controls
Bone mineral density	1p36.12	1	22698447	rs7524102	8	9e-07	ZBTB40	WNT4 - ZBTB40	Duncan EL	PLoS Genet	21533022	900 European ancestry women with low hip bone mineral density, 1,055 European ancestry women with high hip bone mineral density	20,898 European ancestry women
Bone mineral density	1p36.12	1	22698447	rs7524102	8	1e-06	ZBTB40	WNT4 - ZBTB40	Duncan EL	PLoS Genet	21533022	900 European ancestry women with low hip bone mineral density, 1,055 European ancestry women with high hip bone mineral density	20,898 European ancestry women
Bone mineral density (spine)	1p36.12	1	22698447	rs7524102	8	9e-09	ZBTB40	WNT4 - ZBTB40	Styrkarsdottir U	N Engl J Med	18445777	5,861 individuals	7,925 individuals
Bone mineral density (hip)	1p36.12	1	22698447	rs7524102	8	5e-16	ZBTB40	WNT4 - ZBTB40	Styrkarsdottir U	N Engl J Med	18445777	5,861 individuals	7,925 individuals
Cholesterol, total	1p36.11	1	25768937	rs10903129	1	5e-10	TMEM57	TMEM57	Aulchenko YS	Nat Genet	19060911	22,562 individuals	NR
Erythrocyte sedimentation rate	1p36.11	1	25768937	rs10903129	1	5e-13	TMEM57	TMEM57	Kullo IJ	Am J Hum Genet	21700265	1,979 European ancestry individuals	5,628 European ancestry individuals
LDL cholesterol	1p36.11	1	25775733	rs12027135	1	1e-10	TMEM57,LDLRAP1	TMEM57	Teslovich TM	Nature	20686565	Up to 95,454 European descent individuals
Cholesterol, total	1p36.11	1	25775733	rs12027135	1	4e-11	TMEM57,LDLRAP1	TMEM57	Teslovich TM	Nature	20686565	Up to 100,184 European descent individuals
Coronary heart disease	1p32.3	1	55496039	rs11206510	4	9e-08	PCSK9	BSND - PCSK9	Schunkert H	Nat Genet	21378990	22,233 European ancestry cases, 64,762 European ancestry controls	28,834 cases, 27,674 controls, 2,115 individuals.
LDL cholesterol	1p32.3	1	55496039	rs11206510	4	4e-08	PCSK9	BSND - PCSK9	Kathiresan S	Nat Genet	19060906	19,840 individuals	Up to 20,623 individuals
Myocardial infarction (early onset)	1p32.3	1	55496039	rs11206510	4	1e-08	PCSK9	BSND - PCSK9	Kathiresan S	Nat Genet	19198609	2,967 cases, 3,075 controls	9,746 cases, 9,746 controls
LDL cholesterol	1p32.3	1	55496039	rs11206510	4	4e-11	PCSK9	BSND - PCSK9	Willer CJ	Nat Genet	18193043	8,589 individuals	7,440-10,783 individuals
LDL cholesterol	1p32.3	1	55496039	rs11206510	4	1e-10	PCSK9	BSND - PCSK9	Waterworth DM	Arterioscler Thromb Vasc Biol	20864672	up to 17,243 white European descent individuals	up to 37,774 white European descent individuals, up to 9,665 Indian Asian individuals
Cholesterol, total	1p32.3	1	55504650	rs2479409	1	4e-24	PCSK9	PCSK9	Teslovich TM	Nature	20686565	Up to 100,184 European descent individuals
LDL cholesterol	1p32.3	1	55504650	rs2479409	1	2e-28	PCSK9	PCSK9	Teslovich TM	Nature	20686565	Up to 95,454 European descent individuals
Coronary heart disease	1p32.2	1	56966350	rs17114046	1	3e-07	PPAP2B	PPAP2B	Mehta NN	Circ Cardiovasc Genet	21846871	8,424 European ancestry cases, 6,996 South Asian cases, 15,062 controls	21,408 cases, 19,185 controls
Coronary heart disease	1p32.2	1	56966350	rs17114046	1	2e-07	PPAP2B	PPAP2B	The Coronary Artery Disease (C4D) Genetics Consortium	Nat Genet	21378988	8,424 European ancestry cases, 7,268 European ancestry controls, 6,996 South Asian cases, 7,794 South Asian controls	18,049 European ancestry cases, 16,357 European ancestry controls, 3,359 South Asian cases, 2,828 South Asian controls
Bipolar disorder	1p32.1	1	61059259	rs2989476	1	2e-06	NR	C1orf87 - NFIA	Jiang Y	Genet Epidemiol	21254220	1,868 European ancestry cases and 2,938 European ancestry controls	NR
Bipolar disorder	1p32.1	1	61059259	rs2989476	1	3e-06	NFIA	C1orf87 - NFIA	Smith EN	PLoS Genet	21738484	2,191 European ancestry cases, 1,434 European ancestry controls	16,179 individuals
Triglycerides	1p31.3	1	63025942	rs2131925	2	9e-43	ANGPTL3,DOCK7	DOCK7	Teslovich TM	Nature	20686565	Up to 96,598 European descent individuals
LDL cholesterol	1p31.3	1	63025942	rs2131925	2	3e-18	ANGPTL3,DOCK7	DOCK7	Teslovich TM	Nature	20686565	Up to 95,454 European descent individuals
Cholesterol, total	1p31.3	1	63025942	rs2131925	2	5e-41	ANGPTL3,DOCK7	DOCK7	Teslovich TM	Nature	20686565	Up to 100,184 European descent individuals
LDL cholesterol	1p31.3	1	63118196	rs10889353	2	8e-06	DOCK7	DOCK7	Aulchenko YS	Nat Genet	19060911	17,797 individuals	NR
Triglycerides	1p31.3	1	63118196	rs10889353	2	3e-07	ANGPTL3	DOCK7	Kathiresan S	Nat Genet	19060906	19,840 individuals	Up to 20,623 individuals
Cholesterol, total	1p31.3	1	63118196	rs10889353	2	4e-12	DOCK7	DOCK7	Aulchenko YS	Nat Genet	19060911	22,562 individuals	NR
Body mass index	1p31.3	1	63480730	rs17124318	1	6e-07	ATG4C	ATG4C - FOXD3	Croteau-Chonka DC	Obesity (Silver Spring)	20966902	1,792 Filipino women	NR
Weight	1p31.3	1	63480730	rs17124318	1	4e-06	ATG4C	ATG4C - FOXD3	Croteau-Chonka DC	Obesity (Silver Spring)	20966902	1,792 Filipino women	NR
Crohn's disease	1p31.3	1	67681669	rs7517847	1	3e-12	IL23R	IL23R	Rioux JD	Nat Genet	17435756	946 cases,977 controls	530 trios,353 cases,207 controls
Inflammatory bowel disease	1p31.3	1	67681669	rs7517847	1	4e-13	IL23R	IL23R	Duerr RH	Science	17068223	547 cases,548 controls	401 cases,433 controls,883 families,1,119 affected offspring
Ulcerative colitis	1p31.3	1	67694202	rs2201841	1	1e-13	IL23R	IL23R	McGovern DP	Nat Genet	20228799	2,693 European descent cases, 6,791 European descent controls	2,009 European descent cases, 1,580 European descent controls
Psoriasis	1p31.3	1	67694202	rs2201841	1	3e-08	IL23R	IL23R	Nair RP	Nat Genet	19169254	1,359 cases, 1,400 controls	5,048 cases, 5,041 controls
Crohn's disease	1p31.3	1	67702526	rs11465804	1	1e-06	IL23R	IL23R	McGovern DP	Hum Mol Genet	20570966	896 Caucasian cases, 3,204 Caucasian controls	1,174 Northern European origin cases, 357 Northern European origin controls
Crohn's disease	1p31.3	1	67702526	rs11465804	1	7e-63	IL23R	IL23R	Barrett JC	Nat Genet	18587394	3,230 cases4,829 controls	1,339 trios, 2,325 cases, 1,809 controls
Crohn's disease	1p31.3	1	67705958	rs11209026	10	4e-21	IL23R	IL23R	Huang J	Eur J Hum Genet	22293688	16,179 European ancestry individuals	NR
Ulcerative colitis	1p31.3	1	67705958	rs11209026	10	1e-08	IL23R	IL23R	Silverberg MS	Nat Genet	19122664	1,022 cases, 2,503 controls	1,387 cases, 1,115 controls
Crohn's disease	1p31.3	1	67705958	rs11209026	10	2e-18	IL23R	IL23R	Libioulle C	PLoS Genet	17447842	547 cases,928 controls	1,266 cases,559 controls,428 trios
Ulcerative colitis	1p31.3	1	67705958	rs11209026	10	5e-28	IL23R	IL23R	Anderson CA	Nat Genet	21297633	6,687 European ancestry cases, 19,718 European ancestry controls	9,628 European ancestry cases, 12,917 European ancestry controls
Ankylosing spondylitis	1p31.3	1	67705958	rs11209026	10	9e-14	IL23R	IL23R	Reveille JD	Nat Genet	20062062	2,053 European descent cases, 5,140 European descent controls	898 British cases, 1,518 British controls
Ankylosing spondylitis	1p31.3	1	67705958	rs11209026	10	2e-17	IL23R	IL23R	Evans DM	Nat Genet	21743469	3,023 European ancestry cases, 8,779 European ancestry controls	2,111 European ancestry cases, 4,483 European ancestry controls
Ulcerative colitis	1p31.3	1	67705958	rs11209026	10	3e-10	IL23R	IL23R	Barrett JC	Nat Genet	19915572	2,361 European ancestry cases, 5,417 European ancestry controls	2,321 European ancestry cases, 4,818 European ancestry controls
Psoriasis	1p31.3	1	67705958	rs11209026	10	7e-07	IL23R	IL23R	Strange A	Nat Genet	20953190	2,178 European ancestry cases, 5,175 European ancestry controls	3,174 European ancestry cases, 5,464 European ancestry controls
Crohn's disease	1p31.3	1	67705958	rs11209026	10	1e-64	IL23R	IL23R	Franke A	Nat Genet	21102463	6,333 European descent cases, 15,056 European descent controls	15,694 European descent cases, 14,026 European descent controls, 414 European descent parent-offspring trios
Inflammatory bowel disease	1p31.3	1	67705958	rs11209026	10	4e-11	IL23R	IL23R	Duerr RH	Science	17068223	547 cases,548 controls	401 cases,433 controls,883 families,1,119 affected offspring
Inflammatory bowel disease	1p31.3	1	67705958	rs11209026	10	7e-11	IL23R	IL23R	Kugathasan S	Nat Genet	18758464	1,011 cases,4,250 controls	1,922 cases,14,124 controls
Primary biliary cirrhosis	1p31.3	1	67822377	rs3790567	1	8e-12	IL12RB2	IL12RB2	Liu X	Nat Genet	20639880	453 Italian cases, 945 Italian controls,	481 Canadian cases, 3,706 Canadian controls
Primary biliary cirrhosis	1p31.3	1	67822377	rs3790567	1	3e-11	IL12RB2	IL12RB2	Hirschfield GM	N Engl J Med	19458352	505 cases, 1,507 controls	up to 526 cases, 1,206 controls
Attention deficit hyperactivity disorder	1p31.2	1	69579252	rs4147141	1	6e-06	Intergenic	AF357533 - LRRC7	Lasky-Su J	Am J Med Genet B Neuropsychiatr Genet	18821565	909 trios	NR
Inattentive symptoms	1p31.2	1	69579252	rs4147141	1	8e-06	Intergenic	AF357533 - LRRC7	Lasky-Su J	Am J Med Genet B Neuropsychiatr Genet	18821565	909 trios	NR
Weight	1p31.1	1	72765116	rs2568958	1	2e-08	NEGR1	NEGR1 - RPL31P12	Thorleifsson G	Nat Genet	19079260	80,969 individuals	11,036 individuals
Body mass index	1p31.1	1	72765116	rs2568958	1	1e-11	NEGR1	NEGR1 - RPL31P12	Thorleifsson G	Nat Genet	19079260	80,969 individuals	11,036 individuals
Body mass index	1p31.1	1	72812440	rs2815752	1	2e-22	NEGR1	RPL31P12 - KRT8P21	Speliotes EK	Nat Genet	20935630	Up to 123,865 European ancestry individuals	Up to 125,931 European ancestry individuals
Body mass index	1p31.1	1	72812440	rs2815752	1	6e-08	NEGR1	RPL31P12 - KRT8P21	Willer CJ	Nat Genet	19079261	32,387 individuals	59,092 individuals
Serum metabolites	1p31.1	1	76106675	rs211718	1	1e-63	ACADM	RPL29P5 - ACADM	Illig T	Nat Genet	20037589	1,809 European individuals	422 European females
Metabolic traits	1p31.1	1	76106675	rs211718	1	2e-71	ACADM	RPL29P5 - ACADM	Suhre K	Nature	21886157	2,820 European ancestry individuals	NR
Optic disc parameters	1p22.1	1	92077097	rs1192415	2	8e-17	CDC7, TGFBR3	RPL39P13 - HSP90B3P	Khor CC	Hum Mol Genet	21307088	2,132 Indian ancestry individuals, 2,313 Malay ancestry individuals	9,326 Caucasian individuals
Optic disc parameters	1p22.1	1	92077097	rs1192415	2	3e-28	CDC7,TGFBR3	RPL39P13 - HSP90B3P	Ramdas WD	PLoS Genet	20548946	7,360 Caucasian individuals	4,455 Caucasian individuals
Optic disc size (disc)	1p22.1	1	92077097	rs1192415	2	3e-07	HSP90B3P	RPL39P13 - HSP90B3P	Macgregor S	Hum Mol Genet	20395239	1,368 Australian twins, 848 UK individuals	NR
Multiple sclerosis	1p22.1	1	93303603	rs6604026	1	3e-06	EVI5, RPL5	RPL5	Bahlo	Nat Genet	19525955	1,618 European ancestry cases, 3,413 European ancestry controls	2,256 European ancestry cases, 2,310 European ancestry controls
Multiple sclerosis	1p22.1	1	93303603	rs6604026	1	8e-06	RPL5	RPL5	Hafler DA	N Engl J Med	17660530	931 trios, 2,431 controls	609 trios, 2,322 cases, 2,987 controls
LDL cholesterol	1p13.3	1	109817590	rs12740374	1	2e-42	CELSR2, PSRC1, SORT1	CELSR2	Kathiresan S	Nat Genet	19060906	19,840 individuals	Up to 20,623 individuals
Coronary heart disease	1p13.3	1	109817590	rs12740374	1	9e-29	CELSR2	CELSR2	Lettre G	PLoS Genet	21347282	8,090 African American individuals	8,849 African American or African-Caribbean individuals
LDL cholesterol	1p13.3	1	109817838	rs660240	1	1e-26	CELSR2	CELSR2	Waterworth DM	Arterioscler Thromb Vasc Biol	20864672	up to 17,243 white European descent individuals	up to 37,774 white European descent individuals, up to 9,665 Indian Asian individuals
Cardiovascular disease risk factors	1p13.3	1	109817838	rs660240	1	2e-22	CELSR2	CELSR2	Middelberg RP	BMC Med Genet	21943158	11,683 individuals	NR
Cholesterol, total	1p13.3	1	109818306	rs629301	1	6e-131	CELSR2,PSRC1,SORT1	CELSR2	Teslovich TM	Nature	20686565	Up to 100,184 European descent individuals
LDL cholesterol	1p13.3	1	109818306	rs629301	1	1e-170	CELSR2,PSRC1,SORT1	CELSR2	Teslovich TM	Nature	20686565	Up to 95,454 European descent individuals
Coronary heart disease	1p13.3	1	109818530	rs646776	7	6e-10	CELSR2, PSRC1, SORT1	CELSR2	The Coronary Artery Disease (C4D) Genetics Consortium	Nat Genet	21378988	8,424 European ancestry cases, 7,268 European ancestry controls, 6,996 South Asian cases, 7,794 South Asian controls	18,049 European ancestry cases, 16,357 European ancestry controls, 3,359 South Asian cases, 2,828 South Asian controls
LDL cholesterol	1p13.3	1	109818530	rs646776	7	2e-12	CELSR2, PSRC1, SORT1	CELSR2	Sabatti C	Nat Genet	19060910	4,763 individuals	NR
Cholesterol, total	1p13.3	1	109818530	rs646776	7	9e-22	CELSR2	CELSR2	Aulchenko YS	Nat Genet	19060911	22,562 individuals	NR
LDL cholesterol	1p13.3	1	109818530	rs646776	7	8e-23	CELSR2	CELSR2	Aulchenko YS	Nat Genet	19060911	17,797 individuals	NR
Myocardial infarction (early onset)	1p13.3	1	109818530	rs646776	7	8e-12	CELSR2, PSRC1, SORT1	CELSR2	Kathiresan S	Nat Genet	19198609	2,967 cases, 3,075 controls	9,746 cases, 9,746 controls
Progranulin levels	1p13.3	1	109818530	rs646776	7	2e-30	SORT1,CELSR2,PSRC1	CELSR2	Carrasquillo MM	Am J Hum Genet	21087763	533 non-Hispanic white controls	508 non-Hispanic white controls
LDL cholesterol	1p13.3	1	109818530	rs646776	7	3e-29	CELSR2,PSRC1,SORT1	CELSR2	Kathiresan S	Nat Genet	18193044	2,758 individuals	18,544 individuals
Response to statin therapy	1p13.3	1	109818530	rs646776	7	4e-06	CELSR2,PSRC1, SORT1	CELSR2	Barber MJ	PLoS One	20339536	3,928 Caucasian individuals	NR
Coronary heart disease	1p13.3	1	109822166	rs599839	6	3e-10	SORT1	PSRC1	Schunkert H	Nat Genet	21378990	22,233 European ancestry cases, 64,762 European ancestry controls	28,834 cases, 27,674 controls, 2,115 individuals.
LDL cholesterol	1p13.3	1	109822166	rs599839	6	1e-33	CELSR2,PSRC1	PSRC1	Sandhu MS	Lancet	18262040	11,685 individuals	5,036 individuals
LDL cholesterol	1p13.3	1	109822166	rs599839	6	1e-07	CELSR2,PSRC1	PSRC1	Wallace C	Am J Hum Genet	18179892	1,955 hypertensive individuals	2,033 individuals in 519 families; 1,461 twins (1/pair selected randomly)
Serum metabolites	1p13.3	1	109822166	rs599839	6	2e-19	CELSR2, PSRC1, SORT1	PSRC1	Kim YJ	Nat Genet	21909109	12,545 Korean individuals	Up to 30,395 East Asian ancestry individuals
LDL cholesterol	1p13.3	1	109822166	rs599839	6	6e-33	CELSR2,PSRC1,SORT1	PSRC1	Willer CJ	Nat Genet	18193043	8,589 individuals	7,440-10,783 individuals
Coronary heart disease	1p13.3	1	109822166	rs599839	6	4e-09	PSRC1	PSRC1	Samani NJ	N Engl J Med	17634449	1,926 cases,2,938 controls	875 cases,1,644 controls
Lipoprotein-associated phospholipase A2 activity and mass	1p13.3	1	109822166	rs599839	6	3e-15	PSRC1	PSRC1	Suchindran S	PLoS Genet	20442857	6,668 Caucasian individuals	NR
Blood pressure	1p13.2	1	113190807	rs17030613	1	8e-06	ST7L, CAPZA1	CAPZA1	Kato N	Nat Genet	21572416	2,480 Japanese individuals, 5,767 Han Chinese individuals, 8,842 Korean individuals, 2,519 Malay individuals	27,062 Japanese individuals, 3,703 Korean individuals
Blood pressure	1p13.2	1	113190807	rs17030613	1	1e-08	ST7L, CAPZA1	CAPZA1	Kato N	Nat Genet	21572416	2,480 Japanese individuals, 5,767 Han Chinese individuals, 8,842 Korean individuals, 2,519 Malay individuals	27,062 Japanese individuals, 3,703 Korean individuals
Hypertension	1p13.2	1	113216543	rs2932538	3	3e-07	MOV10	MOV10	Ehret GB	Nature	21909115	69,395 European ancestry individuals	Up to 133,361 European ancestry individuals
Diastolic blood pressure	1p13.2	1	113216543	rs2932538	3	1e-09	MOV10	MOV10	Ehret GB	Nature	21909115	69,395 European ancestry individuals	Up to 133,361 European ancestry individuals
Systolic blood pressure	1p13.2	1	113216543	rs2932538	3	1e-09	MOV10	MOV10	Ehret GB	Nature	21909115	69,395 European ancestry individuals	Up to 133,361 European ancestry individuals
Blood pressure	1p13.2	1	113216543	rs2932538	3	8e-06	MOV10	MOV10	Wain LV	Nat Genet	21909110	74,064 European ancestry individuals	48,607 European ancestry individuals
Type 1 diabetes	1p13.2	1	114303808	rs6679677	4	1e-40	PTPN22	RPS2P14 - RSBN1	Cooper JD	Nat Genet	18978792	3,561 cases,4,646 controls	6,225 cases,6,946 controls, 3,064 trios
Type 1 diabetes	1p13.2	1	114303808	rs6679677	4	8e-24	PHTF1, PTPN22	RPS2P14 - RSBN1	Todd JA	Nat Genet	17554260	1,963 cases,2,938 controls	2997 trios, 4,000 cases, 5,000 controls
Rheumatoid arthritis	1p13.2	1	114303808	rs6679677	4	6e-25	PTPN22	RPS2P14 - RSBN1	WTCCC	Nature	17554300	1,860 cases,2,938 controls	NR
Type 1 diabetes	1p13.2	1	114303808	rs6679677	4	5e-26	PTPN22	RPS2P14 - RSBN1	WTCCC	Nature	17554300	1,963 cases,2,938 controls	(see Todd 2007)
Rheumatoid arthritis	1p13.2	1	114303808	rs6679677	4	6e-42	PTPN22	RPS2P14 - RSBN1	Raychaudhuri S	Nat Genet	18794853	3,393 cases,12,460 controls	3,929 cases,5,807 controls
Type 1 diabetes autoantibodies	1p13.2	1	114377568	rs2476601	8	2e-111	PTPN22	PTPN22	Plagnol V	PLoS Genet	21829393	12,501 European ancestry cases	3,598 affected siblings
Rheumatoid arthritis	1p13.2	1	114377568	rs2476601	8	2e-11	PTPN22	PTPN22	Plenge RM	N Engl J Med	17804836	1,493 cases,1,831 controls	1,053 cases,1,858 controls
Type 1 diabetes	1p13.2	1	114377568	rs2476601	8	2e-80	PTPN22	PTPN22	Todd JA	Nat Genet	17554260	1,963 cases,2,938 controls	2997 trios, 4,000 cases, 5,000 controls
Rheumatoid arthritis	1p13.2	1	114377568	rs2476601	8	2e-21	PTPN22	PTPN22	Gregersen PK	Nat Genet	19503088	2,418 cases, 4,504 controls	2,604 cases, 2,882 controls
Rheumatoid arthritis	1p13.2	1	114377568	rs2476601	8	9e-74	PTPN22	PTPN22	Stahl EA	Nat Genet	20453842	5,539 European ancestry cases, 20,169 European ancestry controls	6,768 European ancestry cases, 8,806 European ancestry controls
Type 1 diabetes	1p13.2	1	114377568	rs2476601	8	9e-85	PTPN22	PTPN22	Barrett JC	Nat Genet	19430480	7,514 cases, 9,045 controls	4,267 cases, 4,670 controls, 4,342 trios
Type 1 diabetes	1p13.2	1	114377568	rs2476601	8	1e-07	PTPN22	PTPN22	Hakonarson H	Nature	17632545	467 trios, 561 cases,1,143 controls	2,350 individuals in 549 families; 390 trios
Vitiligo	1p13.2	1	114377568	rs2476601	8	1e-07	PTPN22	PTPN22	Jin Y	N Engl J Med	20410501	1,392 European ancestry cases, 2,629 European ancestry controls	647 European ancestry cases, 1,056 European ancestry controls, 183 European ancestry trios, 332 European ancestry multiplex families
Crohn's disease	1p13.2	1	114377568	rs2476601	8	1e-08	PTPN22	PTPN22	Barrett JC	Nat Genet	18587394	3,230 cases4,829 controls	1,339 trios, 2,325 cases, 1,809 controls
Multiple sclerosis	1p13.1	1	117104215	rs2300747	1	6e-09	CD58	CD58	Patsopoulos NA	Ann Neurol	22190364	5,545 European ancestry cases, 12,153 European ancestry controls	NR
Multiple sclerosis	1p13.1	1	117104215	rs2300747	1	3e-10	CD58	CD58	De Jager PL	Nat Genet	19525953	2,624 cases, 7,220 controls	2,215 cases, 2,116 controls
Protein quantitative trait loci	1q21.1	1	146854836	rs4950322	1	7e-07	CHD1L	CHD1L - OR13Z1P	Melzer D	PLoS Genet	18464913	1,200 individuals	NR
Protein quantitative trait loci	1q21.1	1	146854836	rs4950322	1	2e-07	CHD1L	CHD1L - OR13Z1P	Melzer D	PLoS Genet	18464913	1,200 individuals	NR
C-reactive protein	1q21.3	1	154426264	rs4129267	3	2e-48	IL6R	IL6R	Dehghan A	Circulation	21300955	66,185 European ancestry individuals	16,540 European ancestry individuals
Protein quantitative trait loci	1q21.3	1	154426264	rs4129267	3	2e-57	IL6R	IL6R	Melzer D	PLoS Genet	18464913	1,200 individuals	NR
Asthma	1q21.3	1	154426264	rs4129267	3	2e-08	IL6R	IL6R	Ferreira MA	Lancet	21907864	12,475 European ancestry cases, 19,967 European ancestry controls	3,322 European ancestry cases, 22,036 European ancestry controls
Pulmonary function traits (other)	1q21.3	1	154426264	rs4129267	3	7e-06	IL6R	IL6R	Wilk JB	BMC Med Genet	17903307	Up to 1,222 individuals	NR
Fibrinogen	1q21.3	1	154426970	rs8192284	1	2e-11	IL6R	IL6R	Danik JS	Circ Cardiovasc Genet	20031577	17,686 white women	NR
C-reactive protein	1q21.3	1	154426970	rs8192284	1	2e-08	IL6R	IL6R	Ridker PM	Am J Hum Genet	18439548	6,345 women	NR
Serum magnesium levels	1q22	1	155162067	rs4072037	1	2e-36	MUC1	MUC1	Meyer TE	PLoS Genet	20700443	15,366 European descent individuals	8,463 European descent individuals
Esophageal cancer and gastric cancer	1q22	1	155162067	rs4072037	1	4e-07	NR	MUC1	Abnet CC	Nat Genet	20729852	1,625 Chinese gastric cancer cases, 1,898 Chinese ESCC cases, 2,100 Chinese controls	NR
Platelet aggregation	1q23.1	1	156869047	rs12566888	1	4e-16	PEAR1	PEAR1	Johnson AD	Nat Genet	20526338	Up to 3,991 European ancestry individuals	Up to 840 African American individuals
Platelet aggregation	1q23.1	1	156869047	rs12566888	1	5e-19	PEAR1	PEAR1	Johnson AD	Nat Genet	20526338	Up to 3,991 European ancestry individuals	Up to 840 African American individuals
Neutrophil count	1q23.2	1	159174683	rs2814778	1	1e-08	DARC	DARC	Ramsuran V	Clin Infect Dis	21507922	115 black HIV-negative individuals	NR
White blood cell count	1q23.2	1	159174683	rs2814778	1	7e-55	DARC	DARC	Crosslin DR	Hum Genet	22037903	62 American Indian or Alaska Native ancestry individuals, 158 Asian ancestry individuals, 3,272 African American ancestry individuals, 114 other ancestry individuals, 23,244 European ancestry individuals, 996 unknown ancestry individuals	NR
Inflammatory biomarkers	1q23.2	1	159175354	rs12075	1	4e-51	DARC	DARC	Naitza S	PLoS Genet	22291609	4,694 European ancestry individuals	1,392 European ancestry individuals
White blood cell count	1q23.2	1	159175354	rs12075	1	5e-24	DARC	DARC	Crosslin DR	Hum Genet	22037903	62 American Indian or Alaska Native ancestry individuals, 158 Asian ancestry individuals, 3,272 African American ancestry individuals, 114 other ancestry individuals, 23,244 European ancestry individuals, 996 unknown ancestry individuals	NR
Serum IgE levels	1q23.2	1	159272060	rs2251746	1	5e-26	FCER1A	FCER1A	Granada M	J Allergy Clin Immunol	22075330	6,819 European ancestry individuals	7,809 European ancestry indivduals
Serum IgE levels	1q23.2	1	159272060	rs2251746	1	2e-20	FCER1A	FCER1A	Weidinger S	PLoS Genet	18846228	1,530 individuals	9,769 individuals
C-reactive protein	1q23.2	1	159678816	rs2794520	2	2e-186	CRP	CRPP1 - CRP	Dehghan A	Circulation	21300955	66,185 European ancestry individuals	16,540 European ancestry individuals
Metabolic traits	1q23.2	1	159678816	rs2794520	2	3e-22	CRP	CRPP1 - CRP	Sabatti C	Nat Genet	19060910	4,763 individuals	NR
Select biomarker traits	1q23.2	1	159678816	rs2794520	2	3e-08	CRP	CRPP1 - CRP	Benjamin EJ	BMC Med Genet	17903293	1,012 individuals(Framingham)	NR
Ulcerative colitis	1q23.3	1	161479745	rs1801274	2	2e-20	FCGR2A, FCGR2B, HSPA6	FCGR2A	Anderson CA	Nat Genet	21297633	6,687 European ancestry cases, 19,718 European ancestry controls	9,628 European ancestry cases, 12,917 European ancestry controls
Kawasaki disease	1q23.3	1	161479745	rs1801274	2	7e-11	FCGR2A	FCGR2A	Khor CC	Nat Genet	22081228	405 European ancestry cases, 6,252 European ancestry controls	1815 European ancestry individuals and 405 non-European ancestry individuals from 740 trios, 139 additional discordant European ancestry siblings, 1,028 East Asian ancestry cases, 1,512 East Asian ancestry controls
Ulcerative colitis	1q23.3	1	161479745	rs1801274	2	2e-12	FCGR2A	FCGR2A	Asano K	Nat Genet	19915573	376 Japanese cases, 934 Japanese controls	376 Japanese cases, 1,097 Japanese controls
QT interval	1q23.3	1	162033890	rs12143842	2	1e-83	OLFML2B, NOS1AP	OLFML2B - NOS1AP	Nolte IM	PLoS One	19587794	3,558 Caucasian individuals	29,527 Caucasian individuals
QT interval	1q23.3	1	162033890	rs12143842	2	2e-78	NOS1AP	OLFML2B - NOS1AP	Newton-Cheh C	Nat Genet	19305408	13,685 individuals	15,854 individuals
QT interval	1q23.3	1	162033890	rs12143842	2	2e-78	NOS1AP	OLFML2B - NOS1AP	Pfeufer A	Nat Genet	19305409	15,842 individuals	up to 13,602 individuals
Electrocardiographic traits	1q23.3	1	162085685	rs10494366	1	5e-22	NOS1AP	NOS1AP	Holm H	Nat Genet	20062063	Up to 12,670 Icelandic individuals	Up to 10,352 Icelandic individuals
QT interval	1q23.3	1	162085685	rs10494366	1	1e-10	NOS1AP	NOS1AP	Arking DE	Nat Genet	16648850	100 > 445ms,100 < 386ms	200 > 85th pct,200 < 15th pct,7,817 cohort members
Celiac disease and Rheumatoid arthritis	1q24.2	1	167411384	rs864537	1	2e-11	CD247	CD247	Zhernakova A	PLoS Genet	21383967	4,533 European ancestry celiac disease cases, 5,539 European ancestry rheumatoid arthritis cases, 27,981 European ancestry controls	2,169 celiac disease cases, 2,845 rheumatoid arthritis cases, 7,199 controls
Celiac disease	1q24.2	1	167411384	rs864537	1	4e-07	CD247	CD247	Dubois PC	Nat Genet	20190752	4,533 European descent cases, 10,750 European descent controls	4,918 European descent cases, 5,684 European descent controls
Systemic sclerosis	1q24.2	1	167420425	rs2056626	2	1e-06	CD247	CD247	Allanore Y	PLoS Genet	21750679	564 French cases, 1,776 French controls	1,682 European cases, 3,926 European controls
Systemic sclerosis	1q24.2	1	167420425	rs2056626	2	3e-09	CD247	CD247	Radstake TR	Nat Genet	20383147	2,296 European ancestry cases, 5,171 European ancestry controls	2,753 European ancestry cases, 4,569 European ancestry controls
Systemic sclerosis	1q24.2	1	167420425	rs2056626	2	3e-06	CD247	CD247	Gorlova O	PLoS Genet	21779181	2,296 European ancestry cases, 5,172 European ancestry controls	3,175 European ancestry cases, 4,210 European ancestry controls
Mean platelet volume	1q24.3	1	171949750	rs10914144	1	2e-14	DNM3	DNM3	Soranzo N	Nat Genet	19820697	4,627 European individuals	9,316 European individuals
Platelet counts	1q24.3	1	171949750	rs10914144	1	2e-12	DNM3	DNM3	Gieger C	Nature	22139419	48,666 individuals of European ancestry	Up to 18,838 individuals of European ancestry
Body mass index	1q25.2	1	177913519	rs10913469	1	6e-08	SEC16B, RASAL2	SEC16B	Thorleifsson G	Nat Genet	19079260	80,969 individuals	11,036 individuals
Weight	1q25.2	1	177913519	rs10913469	1	1e-08	SEC16B, RASAL2	SEC16B	Thorleifsson G	Nat Genet	19079260	80,969 individuals	11,036 individuals
Celiac disease	1q31.2	1	192536813	rs2816316	1	3e-11	RGS1	RGS21 - RGS1	Hunt KA	Nat Genet	18311140	767 cases,1,422 controls	1,643 cases,3,406 controls
Celiac disease	1q31.2	1	192536813	rs2816316	1	2e-17	RGS1	RGS21 - RGS1	Dubois PC	Nat Genet	20190752	4,533 European descent cases, 10,750 European descent controls	4,918 European descent cases, 5,684 European descent controls
Age-related macular degeneration	1q31.3	1	196659237	rs1061170	1	1e-261	CFH	CFH	Yu Y	Hum Mol Genet	21665990	2,594 European ancestry cases, 4,134 European ancestry controls	5,640 cases, 52,174 controls
Age-related macular degeneration	1q31.3	1	196659237	rs1061170	1	4e-117	CFH	CFH	Neale BM	Proc Natl Acad Sci U S A	20385826	979 European ancestry cases, 1,709 European ancestry controls	5,789 Caucasian cases, 4,234 Caucasian controls
Ulcerative colitis	1q32.1	1	200877562	rs7554511	1	2e-13	C1orf106	C1orf106	Anderson CA	Nat Genet	21297633	6,687 European ancestry cases, 19,718 European ancestry controls	9,628 European ancestry cases, 12,917 European ancestry controls
Ulcerative colitis	1q32.1	1	200877562	rs7554511	1	1e-06	KIF21B	C1orf106	Barrett JC	Nat Genet	19915572	2,361 European ancestry cases, 5,417 European ancestry controls	2,321 European ancestry cases, 4,818 European ancestry controls
Ulcerative colitis	1q32.1	1	200935866	rs11584383	1	2e-07	K1F21B	C1orf81 - KIF21B	McGovern DP	Nat Genet	20228799	2,693 European descent cases, 6,791 European descent controls	2,009 European descent cases, 1,580 European descent controls
Crohn's disease	1q32.1	1	200935866	rs11584383	1	1e-11	Intergenic	C1orf81 - KIF21B	Barrett JC	Nat Genet	18587394	3,230 cases4,829 controls	1,339 trios, 2,325 cases, 1,809 controls
Type 1 diabetes autoantibodies	1q32.1	1	206939904	rs3024505	5	5e-10	IL10	RPS14P1 - IL10	Plagnol V	PLoS Genet	21829393	12,501 European ancestry cases	3,598 affected siblings
Ulcerative colitis	1q32.1	1	206939904	rs3024505	5	1e-12	IL10	RPS14P1 - IL10	Franke A	Nat Genet	18836448	1,167 cases,777 controls	1,855 cases,3,091 controls
Ulcerative colitis	1q32.1	1	206939904	rs3024505	5	6e-17	IL10, IL19	RPS14P1 - IL10	Anderson CA	Nat Genet	21297633	6,687 European ancestry cases, 19,718 European ancestry controls	9,628 European ancestry cases, 12,917 European ancestry controls
Type 1 diabetes	1q32.1	1	206939904	rs3024505	5	2e-09	IL10	RPS14P1 - IL10	Barrett JC	Nat Genet	19430480	7,514 cases, 9,045 controls	4,267 cases, 4,670 controls, 4,342 trios
Ulcerative colitis	1q32.1	1	206939904	rs3024505	5	1e-08	IL10,IL19	RPS14P1 - IL10	McGovern DP	Nat Genet	20228799	2,693 European descent cases, 6,791 European descent controls	2,009 European descent cases, 1,580 European descent controls
Crohn's disease	1q32.1	1	206939904	rs3024505	5	2e-14	IL10, IL19	RPS14P1 - IL10	Franke A	Nat Genet	21102463	6,333 European descent cases, 15,056 European descent controls	15,694 European descent cases, 14,026 European descent controls, 414 European descent parent-offspring trios
Ulcerative colitis	1q32.1	1	206943968	rs3024493	1	1e-12	IL10	IL10	Franke A	Nat Genet	20228798	1,043 German cases, 1,703 German controls	2,539 European descent cases, 5,428 European descent controls
Ulcerative colitis	1q32.1	1	206943968	rs3024493	1	8e-08	IL10	IL10	Barrett JC	Nat Genet	19915572	2,361 European ancestry cases, 5,417 European ancestry controls	2,321 European ancestry cases, 4,818 European ancestry controls
Fasting glucose-related traits	1q32.3	1	214159256	rs340874	1	7e-12	PROX1	RPL31P13 - PROX1	Dupuis J	Nat Genet	20081858	up to 46,186 European descent individuals	up to 76,558 European ancestry individuals
Fasting glucose-related traits	1q32.3	1	214159256	rs340874	1	5e-06	PROX1	RPL31P13 - PROX1	Dupuis J	Nat Genet	20081858	up to 46,186 European descent individuals	up to 76,558 European ancestry individuals
Hyperactive-impulsive symptoms	1q41	1	218705814	rs1018040	1	8e-06	Intergenic	TGFB2 - LYPLAL1	Lasky-Su J	Am J Med Genet B Neuropsychiatr Genet	18821565	909 trios	NR
Attention deficit hyperactivity disorder	1q41	1	218705814	rs1018040	1	5e-06	Intergenic	TGFB2 - LYPLAL1	Lasky-Su J	Am J Med Genet B Neuropsychiatr Genet	18821565	909 trios	NR
LDL cholesterol	1q41	1	220973563	rs2642442	1	6e-11	MOSC1	MOSC1	Teslovich TM	Nature	20686565	Up to 95,454 European descent individuals
Cholesterol, total	1q41	1	220973563	rs2642442	1	5e-13	MOSC1	MOSC1	Teslovich TM	Nature	20686565	Up to 100,184 European descent individuals
Progressive supranuclear palsy	1q41	1	222164948	rs6687758	1	6e-08	Intergenic	DUSP10 - CICP13	Hoglinger GU	Nat Genet	21685912	1,114 cases, 3,287 controls	1,051 European ancestry cases, 3,560 European ancestry controls
Colorectal cancer	1q41	1	222164948	rs6687758	1	2e-09	DUSP10	DUSP10 - CICP13	Houlston RS	Nat Genet	20972440	3,334 European ancestry cases, 4,628 European ancestry controls	14,851 European ancestry cases, 15,569 European ancestry controls
Coronary heart disease	1q41	1	222823529	rs17465637	2	1e-08	MIA3	MIA3	Schunkert H	Nat Genet	21378990	22,233 European ancestry cases, 64,762 European ancestry controls	28,834 cases, 27,674 controls, 2,115 individuals.
Myocardial infarction (early onset)	1q41	1	222823529	rs17465637	2	1e-09	MIA3	MIA3	Kathiresan S	Nat Genet	19198609	2,967 cases, 3,075 controls	9,746 cases, 9,746 controls
Coronary heart disease	1q41	1	222823529	rs17465637	2	1e-06	MIA3	MIA3	Samani NJ	N Engl J Med	17634449	1,926 cases,2,938 controls	875 cases,1,644 controls
HDL cholesterol	1q42.13	1	230294916	rs2144300	1	3e-14	GALNT2	GALNT2	Willer CJ	Nat Genet	18193043	8,656 individuals	11,399 individuals
Triglycerides	1q42.13	1	230294916	rs2144300	1	8e-07	GALNT2	GALNT2	Willer CJ	Nat Genet	18193043	8,684 individuals	5,312-9,707 individuals
Triglycerides	1q42.13	1	230295691	rs4846914	4	2e-14	GALNT2	GALNT2	Teslovich TM	Nature	20686565	Up to 96,598 European descent individuals
HDL cholesterol	1q42.13	1	230295691	rs4846914	4	4e-21	GALNT2	GALNT2	Teslovich TM	Nature	20686565	99,900 European descent individuals
HDL cholesterol	1q42.13	1	230295691	rs4846914	4	4e-08	GALNT2	GALNT2	Kathiresan S	Nat Genet	19060906	19,840 individuals	Up to 20,623 individuals
HDL cholesterol	1q42.13	1	230295691	rs4846914	4	2e-13	GALNT2	GALNT2	Kathiresan S	Nat Genet	18193044	2,758 individuals	18,544 individuals
Triglycerides	1q42.13	1	230295691	rs4846914	4	7e-15	GALNT2	GALNT2	Kathiresan S	Nat Genet	18193044	2,758 individuals	18,544 individuals
Cholesterol, total	1q42.3	1	234858597	rs514230	1	5e-14	IRF2BP2,TOMM20	IRF2BP2 - PP2672	Teslovich TM	Nature	20686565	Up to 100,184 European descent individuals
LDL cholesterol	1q42.3	1	234858597	rs514230	1	9e-12	IRF2BP2,TOMM20	IRF2BP2 - PP2672	Teslovich TM	Nature	20686565	Up to 95,454 European descent individuals
Weight	2p25.3	2	644953	rs7561317	1	2e-18	TMEM18	FAM150B - TMEM18	Thorleifsson G	Nat Genet	19079260	80,969 individuals	11,036 individuals
Body mass index	2p25.3	2	644953	rs7561317	1	4e-17	TMEM18	FAM150B - TMEM18	Thorleifsson G	Nat Genet	19079260	80,969 individuals	11,036 individuals
LDL cholesterol	2p24.1	2	20903015	rs4971516	1	2e-40	APOB	C2orf43	Shen H	Arch Intern Med	21059979	841 Old Order Amish individuals	663 Old Order Amish inidividuals
LDL cholesterol	2p24.1	2	20903015	rs4971516	1	2e-52	APOB	C2orf43	Shen H	Arch Intern Med	21059979	841 Old Order Amish individuals	663 Old Order Amish inidividuals
Triglycerides	2p24.1	2	21206183	rs6754295	1	3e-08	APOB	C2orf43 - APOB	Aulchenko YS	Nat Genet	19060911	17,815 individuals	NR
HDL cholesterol	2p24.1	2	21206183	rs6754295	1	4e-08	APOB	C2orf43 - APOB	Aulchenko YS	Nat Genet	19060911	21,412 individuals	NR
Triglycerides	2p24.1	2	21225281	rs1042034	1	1e-45	APOB	APOB	Teslovich TM	Nature	20686565	Up to 96,598 European descent individuals
HDL cholesterol	2p24.1	2	21225281	rs1042034	1	1e-30	APOB	APOB	Teslovich TM	Nature	20686565	99,900 European descent individuals
Cholesterol, total	2p24.1	2	21232195	rs693	5	9e-23	APOB	APOB	Aulchenko YS	Nat Genet	19060911	22,562 individuals	NR
LDL cholesterol	2p24.1	2	21232195	rs693	5	4e-17	APOB	APOB	Aulchenko YS	Nat Genet	19060911	17,797 individuals	NR
LDL cholesterol	2p24.1	2	21232195	rs693	5	3e-11	APOB	APOB	Sabatti C	Nat Genet	19060910	4,763 individuals	NR
LDL cholesterol	2p24.1	2	21232195	rs693	5	1e-21	APOB	APOB	Kathiresan S	Nat Genet	18193044	2,758 individuals	18,544 individuals
Triglycerides	2p24.1	2	21232195	rs693	5	2e-07	APOB	APOB	Kathiresan S	Nat Genet	18193044	2,758 individuals	18,544 individuals
Triglycerides	2p24.1	2	21232195	rs693	5	7e-07	APOB	APOB	Saxena R	Science	17463246	up to 5,217 individuals	NR
Cholesterol, total	2p24.1	2	21263900	rs1367117	1	4e-96	APOB	APOB	Teslovich TM	Nature	20686565	Up to 100,184 European descent individuals
LDL cholesterol	2p24.1	2	21263900	rs1367117	1	4e-114	APOB	APOB	Teslovich TM	Nature	20686565	Up to 95,454 European descent individuals
LDL cholesterol	2p24.1	2	21286057	rs515135	1	5e-29	APOB	APOB - KLHL29	Kathiresan S	Nat Genet	19060906	19,840 individuals	Up to 20,623 individuals
LDL cholesterol	2p24.1	2	21286057	rs515135	1	2e-20	APOB	APOB - KLHL29	Waterworth DM	Arterioscler Thromb Vasc Biol	20864672	up to 17,243 white European descent individuals	up to 37,774 white European descent individuals, up to 9,665 Indian Asian individuals
LDL cholesterol	2p24.1	2	21288321	rs562338	1	1e-09	APOB	APOB - KLHL29	Sandhu MS	Lancet	18262040	11,685 individuals	5,036 individuals
LDL cholesterol	2p24.1	2	21288321	rs562338	1	6e-22	APOB	APOB - KLHL29	Willer CJ	Nat Genet	18193043	8,589 individuals	7,440-10,783 individuals
Waist circumference and related phenotypes	2p23.3	2	27730940	rs1260326	13	4e-08	GCKR	GCKR	Chambers JC	Nat Genet	18454146	2,684 Asian Indian men	11,955 Asian Indian and European individuals
Cholesterol, total	2p23.3	2	27730940	rs1260326	13	7e-27	GCKR	GCKR	Teslovich TM	Nature	20686565	Up to 100,184 European descent individuals
Triglycerides	2p23.3	2	27730940	rs1260326	13	6e-133	GCKR	GCKR	Teslovich TM	Nature	20686565	Up to 96,598 European descent individuals
Hematological and biochemical traits	2p23.3	2	27730940	rs1260326	13	4e-09	GCKR	GCKR	Kamatani Y	Nat Genet	20139978	Up to ~14,700 Japanese individuals	NR
C-reactive protein	2p23.3	2	27730940	rs1260326	13	5e-40	GCKR	GCKR	Dehghan A	Circulation	21300955	66,185 European ancestry individuals	16,540 European ancestry individuals
Metabolic traits	2p23.3	2	27730940	rs1260326	13	4e-10	GCKR	GCKR	Sabatti C	Nat Genet	19060910	4,763 individuals	NR
Triglycerides	2p23.3	2	27730940	rs1260326	13	2e-31	GCKR	GCKR	Kathiresan S	Nat Genet	19060906	19,840 individuals	Up to 20,623 individuals
Chronic kidney disease	2p23.3	2	27730940	rs1260326	13	3e-14	GCKR, IFT172, FNDC4	GCKR	Kottgen A	Nat Genet	20383146	Up to 67,093 European ancestry individuals	Up to 22,982 European ancestry individuals
Liver enzyme levels (gamma-glutamyl transferase)	2p23.3	2	27730940	rs1260326	13	4e-13	C2orf16, GCKR	GCKR	Chambers JC	Nat Genet	22001757	Up to 52,350 European ancestry individuals, up to 8,739 Indian Asian individuals	NR
Two-hour glucose challenge	2p23.3	2	27730940	rs1260326	13	3e-10	GCKR	GCKR	Saxena R	Nat Genet	20081857	15,234 European individuals	up to 30,620 European individuals
Cardiovascular disease risk factors	2p23.3	2	27730940	rs1260326	13	2e-08	GCKR	GCKR	Middelberg RP	BMC Med Genet	21943158	11,683 individuals	NR
Hypertriglyceridemia	2p23.3	2	27730940	rs1260326	13	7e-09	GCKR	GCKR	Johansen CT	Nat Genet	20657596	463 European ancestry cases, 1,197 European ancestry controls	NR
Serum metabolites	2p23.3	2	27730940	rs1260326	13	3e-18	GCKR	GCKR	Kettunen J	Nat Genet	22286219	8,330 European ancestry individuals	NR
Platelet counts	2p23.3	2	27730940	rs1260326	13	9e-10	GCKR	GCKR	Gieger C	Nature	22139419	48,666 individuals of European ancestry	Up to 18,838 individuals of European ancestry
Serum uric acid	2p23.3	2	27741237	rs780094	12	1e-09	GCKR	GCKR	Kolz M	PLoS Genet	19503597	12,328 European males, 15,813 European females	NR
Triglycerides	2p23.3	2	27741237	rs780094	12	3e-20	GCKR	GCKR	Aulchenko YS	Nat Genet	19060911	17,815 individuals	NR
LDL cholesterol	2p23.3	2	27741237	rs780094	12	5e-07	GCKR	GCKR	Wallace C	Am J Hum Genet	18179892	1,955 hypertensive individuals	2,033 individuals in 519 families; 1,461 twins (1/pair selected randomly)
Triglycerides	2p23.3	2	27741237	rs780094	12	6e-32	GCKR	GCKR	Willer CJ	Nat Genet	18193043	8,684 individuals	5,312-9,707 individuals
Triglycerides	2p23.3	2	27741237	rs780094	12	3e-14	GCKR	GCKR	Kathiresan S	Nat Genet	18193044	2,758 individuals	18,544 individuals
Fasting insulin-related traits	2p23.3	2	27741237	rs780094	12	4e-20	GCKR	GCKR	Dupuis J	Nat Genet	20081858	up to 46,186 European descent individuals	up to 76,558 European ancestry individuals
Fasting glucose-related traits	2p23.3	2	27741237	rs780094	12	3e-24	GCKR	GCKR	Dupuis J	Nat Genet	20081858	up to 46,186 European descent individuals	up to 76,558 European ancestry individuals
Fasting glucose-related traits	2p23.3	2	27741237	rs780094	12	4e-20	GCKR	GCKR	Dupuis J	Nat Genet	20081858	up to 46,186 European descent individuals	up to 76,558 European ancestry individuals
Fasting insulin-related traits	2p23.3	2	27741237	rs780094	12	3e-24	GCKR	GCKR	Dupuis J	Nat Genet	20081858	up to 46,186 European descent individuals	up to 76,558 European ancestry individuals
Fasting glucose-related traits	2p23.3	2	27741237	rs780094	12	6e-38	GCKR	GCKR	Dupuis J	Nat Genet	20081858	up to 46,186 European descent individuals	up to 76,558 European ancestry individuals
C-reactive protein	2p23.3	2	27741237	rs780094	12	7e-15	GCKR	GCKR	Ridker PM	Am J Hum Genet	18439548	6,345 women	NR
Phospholipid levels (plasma)	2p23.3	2	27741237	rs780094	12	9e-09	GCKR	GCKR	Lemaitre RN	PLoS Genet	21829377	8,866 European ancestry individuals	NR
Metabolic traits	2p23.3	2	27741237	rs780094	12	6e-53	GCKR	GCKR	Suhre K	Nature	21886157	2,820 European ancestry individuals	NR
Waist Circumference - Triglycerides (WC-TG)	2p23.3	2	27742603	rs780093	4	2e-12	GCKR	GCKR	Kraja AT	Diabetes	21386085	22,161 European ancestry individuals	NR
Triglycerides-Blood Pressure (TG-BP)	2p23.3	2	27742603	rs780093	4	3e-10	GCKR	GCKR	Kraja AT	Diabetes	21386085	22,161 European ancestry individuals	NR
Serum calcium	2p23.3	2	27742603	rs780093	4	7e-06	GCKR,IFT172,FNDC4,C2orf16	GCKR	O'Seaghdha CM	Hum Mol Genet	20705733	20,611 European ancestry individuals	NR
Crohn's disease	2p23.3	2	27742603	rs780093	4	5e-11	GCKR	GCKR	Franke A	Nat Genet	21102463	6,333 European descent cases, 15,056 European descent controls	15,694 European descent cases, 14,026 European descent controls, 414 European descent parent-offspring trios
Serum urate	2p23.3	2	27742603	rs780093	4	4e-17	GCKR	GCKR	Yang Q	Circ Cardiovasc Genet	20884846	28,283 white individuals	22,054 women
Serum metabolites	2p23.3	2	27743154	rs780092	1	5e-18	GCKR	GCKR	Kim YJ	Nat Genet	21909109	12,545 Korean individuals	Up to 30,395 East Asian ancestry individuals
Triglycerides	2p23.3	2	27743154	rs780092	1	5e-27	GCKR	GCKR	Kim YJ	Nat Genet	21909109	12,545 Korean individuals	Up to 30,395 East Asian ancestry individuals
LDL cholesterol	2p21	2	44065090	rs6756629	1	3e-10	ABCG5	ABCG5;ABCG8	Aulchenko YS	Nat Genet	19060911	17,797 individuals	NR
Cholesterol, total	2p21	2	44065090	rs6756629	1	2e-11	ABCG5	ABCG5;ABCG8	Aulchenko YS	Nat Genet	19060911	22,562 individuals	NR
Cholesterol, total	2p21	2	44072576	rs4299376	1	4e-45	ABCG5,ABCG8	ABCG8	Teslovich TM	Nature	20686565	Up to 100,184 European descent individuals
LDL cholesterol	2p21	2	44072576	rs4299376	1	2e-47	ABCG5,ABCG8	ABCG8	Teslovich TM	Nature	20686565	Up to 95,454 European descent individuals
Hematological and biochemical traits	2p21	2	46353166	rs10495928	1	4e-08	PRKCE	PRKCE	Kamatani Y	Nat Genet	20139978	Up to ~14,700 Japanese individuals	NR
Hemoglobin	2p21	2	46353166	rs10495928	1	7e-13	PRKCE	PRKCE	Ganesh SK	Nat Genet	19862010	24,167 European ancestry individuals	9,456 European ancestry individuals
Bone mineral density (spine)	2p16.2	2	54684557	rs11898505	2	2e-08	SPTBN1	SPTBN1	Rivadeneira F	Nat Genet	19801982	19,195 European individuals	NR
Bone mineral density (spine)	2p16.2	2	54684557	rs11898505	2	4e-06	SPTBN1	SPTBN1	Styrkarsdottir U	Nat Genet	19079262	6,865 individuals	8,510 individuals
Bone mineral density (spine)	2p16.2	2	54684557	rs11898505	2	8e-07	SPTBN1	SPTBN1	Styrkarsdottir U	N Engl J Med	18445777	5,861 individuals	7,925 individuals
Height	2p16.1	2	56096892	rs3791679	1	6e-11	EFEMP1, PNPT1	EFEMP1	Gudbjartsson DF	Nat Genet	18391951	30,968 individuals	8,541 individuals
Height	2p16.1	2	56096892	rs3791679	1	6e-09	EFEMP1	EFEMP1	Okada Y	Hum Mol Genet	20189936	19,633 Japanese individuals	NR
Height	2p16.1	2	56111309	rs3791675	3	3e-07	EFEMP1	EFEMP1	Liu JZ	Twin Res Hum Genet	20397748	11,536 European descent family members	NR
Height	2p16.1	2	56111309	rs3791675	3	2e-12	EFEMP1	EFEMP1	Weedon MN	Nat Genet	18391952	13,665 individuals	16,482 individuals
Height	2p16.1	2	56111309	rs3791675	3	4e-06	EFEMP1	EFEMP1	Kim JJ	J Hum Genet	19893584	8,842 Korean individuals	NR
Height	2p16.1	2	56111309	rs3791675	3	2e-09	EFEMP1	EFEMP1	Cho YS	Nat Genet	19396169	8,842 Korean individuals	7,861 Korean individuals
Psoriatic arthritis	2p16.1	2	61081542	rs702873	1	2e-07	REL	RPL21P33 - REL	Ellinghaus E	J Invest Dermatol	22170493	535 European ancestry cases, 3,432 European ancestry controls	1,931 European ancestry cases, 6,785 European ancestry controls
Psoriasis	2p16.1	2	61081542	rs702873	1	4e-09	REL	RPL21P33 - REL	Strange A	Nat Genet	20953190	2,178 European ancestry cases, 5,175 European ancestry controls	3,174 European ancestry cases, 5,464 European ancestry controls
Rheumatoid arthritis	2p16.1	2	61164331	rs13017599	1	2e-12	REL	REL - RPS12P3	Gregersen PK	Nat Genet	19503088	2,418 cases, 4,504 controls	2,604 cases, 2,882 controls
Psoriatic arthritis	2p16.1	2	61164331	rs13017599	1	1e-08	REL	REL - RPS12P3	Ellinghaus E	J Invest Dermatol	22170493	535 European ancestry cases, 3,432 European ancestry controls	1,931 European ancestry cases, 6,785 European ancestry controls
Ulcerative colitis	2p16.1	2	61186829	rs13003464	1	7e-09	REL,CCDC139,PUS10	PUS10	McGovern DP	Nat Genet	20228799	2,693 European descent cases, 6,791 European descent controls	2,009 European descent cases, 1,580 European descent controls
Celiac disease	2p16.1	2	61186829	rs13003464	1	4e-13	REL, AHSA2	PUS10	Dubois PC	Nat Genet	20190752	4,533 European descent cases, 10,750 European descent controls	4,918 European descent cases, 5,684 European descent controls
Ankylosing spondylitis	2p15	2	62551472	rs10865331	1	2e-19	B3GNT2	B3GNT2 - TMEM17	Reveille JD	Nat Genet	20062062	2,053 European descent cases, 5,140 European descent controls	898 British cases, 1,518 British controls
Ankylosing spondylitis	2p15	2	62551472	rs10865331	1	7e-34	Intergenic	B3GNT2 - TMEM17	Evans DM	Nat Genet	21743469	3,023 European ancestry cases, 8,779 European ancestry controls	2,111 European ancestry cases, 4,483 European ancestry controls
Restless legs syndrome	2p14	2	66781453	rs2300478	1	3e-49	MEIS1	MEIS1	Winkelmann J	PLoS Genet	21779176	922 European ancestry cases, 1,526 European ancestry controls	3,935 European ancestry cases, 5,754 European ancestry controls
Restless legs syndrome	2p14	2	66781453	rs2300478	1	3e-28	MEIS1	MEIS1	Winkelmann J	Nat Genet	17637780	401 cases,1,644 controls	1,158 cases,1,178 controls
Ulcerative colitis	2q11.2	2	102663628	rs2310173	1	3e-12	IL1R2	IL1R2 - IL1R1	Anderson CA	Nat Genet	21297633	6,687 European ancestry cases, 19,718 European ancestry controls	9,628 European ancestry cases, 12,917 European ancestry controls
Ankylosing spondylitis	2q11.2	2	102663628	rs2310173	1	5e-07	IL1R2	IL1R2 - IL1R1	Reveille JD	Nat Genet	20062062	2,053 European descent cases, 5,140 European descent controls	898 British cases, 1,518 British controls
Alzheimer's disease	2q14.3	2	127894615	rs744373	2	3e-14	BIN1	BIN1 - CYP27C1	Hollingworth P	Nat Genet	21460840	6,688 European ancestry cases, 13,685 European ancestry controls	13,182 European ancestry cases, 26,161 European ancestry controls
Alzheimer's disease (late onset)	2q14.3	2	127894615	rs744373	2	1e-10	BIN1	BIN1 - CYP27C1	Hu X	PLoS One	21390209	1,831 Caucasian cases, 1,764 Caucasian controls	751 Caucasian cases, 751 Caucasian controls
Alzheimer's disease	2q14.3	2	127894615	rs744373	2	2e-09	BIN1	BIN1 - CYP27C1	Antunez C	Genome Med	21627779	319 Spanish cases, 769 Spanish controls, 2,690 cases, 2,237 controls	7,172 European ancestry cases, 11,335 European ancestry controls
Conduct disorder (symptom count)	2q21.2	2	133144392	rs16831128	1	5e-06	Intergenic	FAM201B - GPR39	Dick DM	Mol Psychiatry	20585324	872 cases, 3,091 controls	NR
Conduct disorder (case status)	2q21.2	2	133144392	rs16831128	1	4e-07	Intergenic	FAM201B - GPR39	Dick DM	Mol Psychiatry	20585324	872 cases, 3,091 controls	NR
Multiple sclerosis	2q22.1	2	136976255	rs882300	1	1e-07	CXCR4	CXCR4 - UBBP1	De Jager PL	Nat Genet	19525953	2,624 cases, 7,220 controls	2,215 cases, 2,116 controls
Electrocardiographic traits	2q22.1	2	136976255	rs882300	1	3e-07	Intergenic	CXCR4 - UBBP1	Newton-Cheh C	BMC Med Genet	17903306	548-1,175 individuals, depending on measure(Framingham)	NR
Sudden cardiac arrest	2q24.1	2	155226677	rs707040	1	6e-06	Intergenic	GALNT13	Aouizerat BE	BMC Cardiovasc Disord	21658281	89 European ancestry non-Hispanic cases, 520 European ancestry controls	NR
Sudden cardiac arrest	2q24.1	2	155226677	rs707040	1	6e-06	Intergenic	GALNT13	Aouizerat BE	BMC Cardiovasc Disord	21658281	89 European ancestry non-Hispanic cases, 520 European ancestry controls	NR
Type 1 diabetes autoantibodies	2q24.2	2	163124051	rs1990760	3	2e-14	IFIH1	IFIH1	Plagnol V	PLoS Genet	21829393	12,501 European ancestry cases	3,598 affected siblings
Type 1 diabetes	2q24.2	2	163124051	rs1990760	3	2e-11	IFIH1	IFIH1	Todd JA	Nat Genet	17554260	1,963 cases,2,938 controls	2997 trios, 4,000 cases, 5,000 controls
Immunoglobulin A	2q24.2	2	163124051	rs1990760	3	7e-10	IFIH1	IFIH1	Ferreira RC	Nat Genet	20694011	430 Icelandic and Swedish cases, 1,090 Icelandic and Swedish controls	256 Spanish cases, 322 Spanish controls, 86 Finnish cases, 564 Finnish controls
Type 1 diabetes	2q24.2	2	163124051	rs1990760	3	7e-09	IFIH1	IFIH1	Barrett JC	Nat Genet	19430480	7,514 cases, 9,045 controls	4,267 cases, 4,670 controls, 4,342 trios
Triglycerides	2q24.3	2	165513091	rs10195252	1	2e-10	COBLL1	GRB14 - COBLL1	Teslovich TM	Nature	20686565	Up to 96,598 European descent individuals
Waist-hip ratio	2q24.3	2	165513091	rs10195252	1	4e-34	GRB14	GRB14 - COBLL1	Heid IM	Nat Genet	20935629	Up to 77,167 European descent individuals	Up to 113,636 European descent individuals
Fasting plasma glucose	2q31.1	2	169763148	rs560887	5	1e-57	G6PC2	G6PC2	Prokopenko I	Nat Genet	19060907	35,812 individuals	NR
Metabolic traits	2q31.1	2	169763148	rs560887	5	6e-10	G6PC2, ABCB11	G6PC2	Sabatti C	Nat Genet	19060910	4,763 individuals	NR
Fasting glucose-related traits	2q31.1	2	169763148	rs560887	5	9e-218	G6PC2	G6PC2	Dupuis J	Nat Genet	20081858	up to 46,186 European descent individuals	up to 76,558 European ancestry individuals
Fasting glucose-related traits	2q31.1	2	169763148	rs560887	5	2e-66	G6PC2	G6PC2	Dupuis J	Nat Genet	20081858	up to 46,186 European descent individuals	up to 76,558 European ancestry individuals
Fasting plasma glucose	2q31.1	2	169763148	rs560887	5	4e-23	G6PC2	G6PC2	Bouatia-Naji N	Science	18451265	654 normoglycemic individuals	9,353 individuals
Serum metabolites	2q31.1	2	169763148	rs560887	5	2e-17	G6PC2	G6PC2	Kettunen J	Nat Genet	22286219	8,330 European ancestry individuals	NR
Systemic lupus erythematosus	2q32.3	2	191902758	rs3821236	2	8e-11	STAT4	STAT4	Graham RR	Nat Genet	19165918	431 cases,2,155 controls	740 trios
Systemic sclerosis	2q32.3	2	191902758	rs3821236	2	3e-09	STAT4	STAT4	Radstake TR	Nat Genet	20383147	2,296 European ancestry cases, 5,171 European ancestry controls	2,753 European ancestry cases, 4,569 European ancestry controls
Systemic sclerosis	2q32.3	2	191902758	rs3821236	2	9e-08	STAT4	STAT4	Gorlova O	PLoS Genet	21779181	2,296 European ancestry cases, 5,172 European ancestry controls	3,175 European ancestry cases, 4,210 European ancestry controls
Systemic lupus erythematosus	2q32.3	2	191964633	rs7574865	7	8e-06	STAT4	STAT4	Chung SA	PLoS Genet	21408207	811 anti-dsDNA positive European descent cases, 906 anti-dsDNA negative European descent cases, 4,813 European descent controls	NR
Systemic lupus erythematosus	2q32.3	2	191964633	rs7574865	7	2e-20	STAT4	STAT4	Chung SA	PLoS Genet	21408207	811 anti-dsDNA positive European descent cases, 906 anti-dsDNA negative European descent cases, 4,813 European descent controls	NR
Systemic sclerosis	2q32.3	2	191964633	rs7574865	7	2e-13	STAT4	STAT4	Allanore Y	PLoS Genet	21750679	564 French cases, 1,776 French controls	1,682 European cases, 3,926 European controls
Rheumatoid arthritis	2q32.3	2	191964633	rs7574865	7	3e-07	STAT4	STAT4	Stahl EA	Nat Genet	20453842	5,539 European ancestry cases, 20,169 European ancestry controls	6,768 European ancestry cases, 8,806 European ancestry controls
Rheumatoid arthritis	2q32.3	2	191964633	rs7574865	7	2e-06	STAT4	STAT4	Kochi Y	Nat Genet	20453841	2,303 Japanese cases, 3,380 Japanese controls	4,768 Japanese cases, 17,359 Japanese controls
Systemic lupus erythematosus	2q32.3	2	191964633	rs7574865	7	5e-42	STAT4	STAT4	Han JW	Nat Genet	19838193	1,047 Chinese Han cases, 1,205 Chinese Han controls	3,152 Chinese Han cases, 7,050 Chinese Han controls
Systemic lupus erythematosus	2q32.3	2	191964633	rs7574865	7	9e-14	STAT4	STAT4	Hom G	N Engl J Med	18204098	1,311 cases,3,340 controls	793 cases,857 controls
Celiac disease and Rheumatoid arthritis	2q32.3	2	191964633	rs7574865	7	4e-10	STAT4	STAT4	Zhernakova A	PLoS Genet	21383967	4,533 European ancestry celiac disease cases, 5,539 European ancestry rheumatoid arthritis cases, 27,981 European ancestry controls	2,169 celiac disease cases, 2,845 rheumatoid arthritis cases, 7,199 controls
Coronary heart disease	2q33.2	2	203745885	rs6725887	1	1e-09	WDR12	WDR12	Schunkert H	Nat Genet	21378990	22,233 European ancestry cases, 64,762 European ancestry controls	28,834 cases, 27,674 controls, 2,115 individuals.
Myocardial infarction (early onset)	2q33.2	2	203745885	rs6725887	1	1e-08	WDR12	WDR12	Kathiresan S	Nat Genet	19198609	2,967 cases, 3,075 controls	9,746 cases, 9,746 controls
Alopecia areata	2q33.2	2	204721752	rs1024161	1	4e-13	CTLA4,ICOS	KRT18P39 - CTLA4	Petukhova L	Nature	20596022	Up to 1,054 European ancestry cases, 3,278 European ancestry controls	NR
Graves' disease	2q33.2	2	204721752	rs1024161	1	2e-17	CD28, CTLA4	KRT18P39 - CTLA4	Chu X	Nat Genet	21841780	1,468 Han Chinese cases, 1,490 Han Chinese controls	3,994 Han Chinese cases, 3,510 Han Chinese controls
Type 1 diabetes	2q33.2	2	204738919	rs3087243	3	8e-11	CTLA4	CTLA4	Cooper JD	Nat Genet	18978792	3,561 cases,4,646 controls	6,225 cases,6,946 controls, 3,064 trios
Type 1 diabetes autoantibodies	2q33.2	2	204738919	rs3087243	3	2e-17	CTLA4	CTLA4	Plagnol V	PLoS Genet	21829393	12,501 European ancestry cases	3,598 affected siblings
Rheumatoid arthritis	2q33.2	2	204738919	rs3087243	3	1e-08	CTLA4	CTLA4	Stahl EA	Nat Genet	20453842	5,539 European ancestry cases, 20,169 European ancestry controls	6,768 European ancestry cases, 8,806 European ancestry controls
Type 1 diabetes	2q33.2	2	204738919	rs3087243	3	1e-15	CTLA4	CTLA4	Barrett JC	Nat Genet	19430480	7,514 cases, 9,045 controls	4,267 cases, 4,670 controls, 4,342 trios
Fibrinogen	2q34	2	211540507	rs7422339	2	9e-09	CPS1	CPS1	Danik JS	Circ Cardiovasc Genet	20031577	17,686 white women	NR
Chronic kidney disease	2q34	2	211540507	rs7422339	2	1e-15	CPS1	CPS1	Kottgen A	Nat Genet	20383146	Up to 67,093 European ancestry individuals	Up to 22,982 European ancestry individuals
Homocysteine levels	2q34	2	211540507	rs7422339	2	5e-09	CPS1	CPS1	Lange LA	Hum Mol Genet	20154341	1,786 unrelated Filipino women	1,679 Filipino offspring
Breast cancer	2q35	2	217905832	rs13387042	4	2e-10	Intergenic	TNP1 - DIRC3	Turnbull C	Nat Genet	20453838	3,659 UK cases, 4,897 UK controls	12,576 European cases, 12,223 European controls
Breast cancer	2q35	2	217905832	rs13387042	4	2e-10	Intergenic	TNP1 - DIRC3	Fletcher O	J Natl Cancer Inst	21263130	1,694 British cases, 2,365 British controls, 1,145 European ancestry cases, 1,142 European ancestry controls	7,317 British cases, 8,124 British controls
Breast cancer	2q35	2	217905832	rs13387042	4	9e-06	Intergenic	TNP1 - DIRC3	Li J	Breast Cancer Res Treat	20872241	2,702 European ancestry women, 5,726 European ancestry controls	Up to 7,386 European ancestry cases, 7,576 European ancestry controls
Breast cancer	2q35	2	217905832	rs13387042	4	1e-13	Intergenic	TNP1 - DIRC3	Stacey SN	Nat Genet	17529974	1,599 cases,11,546 controls	2,934 cases,5,967 controls
Breast cancer	2q35	2	217905832	rs13387042	4	2e-08	Intergenic	TNP1 - DIRC3	Thomas G	Nat Genet	19330030	1,145 cases, 1,142 controls	8,625 cases, 9,657 controls
Hair morphology	2q35	2	219756383	rs7349332	1	1e-06	WNT10A	WNT10A	Medland SE	Am J Hum Genet	19896111	1,649 Australian siblings, 3,196 Australian twins, 16,140 European descent individuals	NR
Common traits (Other)	2q35	2	219756383	rs7349332	1	3e-14	WNT10A	WNT10A	Eriksson N	PLoS Genet	20585627	9,126 Northern European ancestry individuals	NR
Waist circumference	2q36.1	2	223936738	rs1440072	1	8e-07	KCNE4	KCNE4 - TRNAK39P	Croteau-Chonka DC	Obesity (Silver Spring)	20966902	1,792 Filipino women	NR
Body mass index	2q36.1	2	223936738	rs1440072	1	4e-06	KCNE4	KCNE4 - TRNAK39P	Croteau-Chonka DC	Obesity (Silver Spring)	20966902	1,792 Filipino women	NR
HDL cholesterol	2q36.3	2	227100698	rs2972146	1	2e-09	IRS1	KIAA1486 - IRS1	Teslovich TM	Nature	20686565	99,900 European descent individuals
Triglycerides	2q36.3	2	227100698	rs2972146	1	2e-08	IRS1	KIAA1486 - IRS1	Teslovich TM	Nature	20686565	Up to 96,598 European descent individuals
Crohn's disease	2q37.1	2	234183368	rs2241880	1	1e-13	ATG16L1	ATG16L1	Rioux JD	Nat Genet	17435756	946 cases,977 controls	530 trios,353 cases,207 controls
Crohn's disease	2q37.1	2	234183368	rs2241880	1	3e-06	ATG16L1	ATG16L1	McGovern DP	Hum Mol Genet	20570966	896 Caucasian cases, 3,204 Caucasian controls	1,174 Northern European origin cases, 357 Northern European origin controls
Bilirubin levels	2q37.1	2	234668570	rs887829	2	1e-69	UGT1A1	UGT1A10;UGT1A8;UGT1A7;UGT1A6;UGT1A5;UGT1A9;UGT1A4;UGT1A1;UGT1A3	Sanna S	Hum Mol Genet	19419973	4,300 individuals	2,692 individuals
Bilirubin levels	2q37.1	2	234668570	rs887829	2	2e-22	UGT1A1	UGT1A10;UGT1A8;UGT1A7;UGT1A6;UGT1A5;UGT1A9;UGT1A4;UGT1A1;UGT1A3	Chen G	Eur J Hum Genet	22085899	619 African American individuals	NR
Metabolic traits	2q37.1	2	234668570	rs887829	2	3e-74	UGT1A	UGT1A10;UGT1A8;UGT1A7;UGT1A6;UGT1A5;UGT1A9;UGT1A4;UGT1A1;UGT1A3	Suhre K	Nature	21886157	2,820 European ancestry individuals	NR
Iris characteristics	2q37.3	2	239306268	rs3739070	1	2e-12	TRAF3IP1	TRAF3IP1	Larsson M	Am J Hum Genet	21835309	2,121 European ancestry individuals	499 European ancestry adolescent twins and siblings, 73 European ancestry adults
Iris characteristics	2q37.3	2	239306268	rs3739070	1	6e-06	TRAF3IP1	TRAF3IP1	Larsson M	Am J Hum Genet	21835309	2,121 European ancestry individuals	499 European ancestry adolescent twins and siblings, 73 European ancestry adults
Pulmonary function	2q37.3	2	239877148	rs12477314	1	2e-12	HDAC4	FLJ43879 - HDAC4	Soler Artigas M	Nat Genet	21946350	48,201 European ancestry individuals	46,411 European ancestry individuals
Pulmonary function	2q37.3	2	239877148	rs12477314	1	1e-07	HDAC4	FLJ43879 - HDAC4	Artigas MS	Nat Genet	21946350
Type 2 diabetes	3p25.2	3	12393125	rs1801282	2	2e-06	PPARG	PPARG	Saxena R	Science	17463246	1,464 cases,1,467 controls	5,065 cases,5,785 controls (also includes meta-analysis from DGI+FUSION+WTCCC)
Type 2 diabetes	3p25.2	3	12393125	rs1801282	2	2e-06	PPARG	PPARG	Zeggini E	Science	17463249	1,924 cases,2,938 controls	3,757 cases,5,346 controls (also includes meta-analysis from DGI+FUSION+WTCCC)
Type 2 diabetes	3p25.2	3	12393125	rs1801282	2	2e-06	PPARG	PPARG	Scott LJ	Science	17463248	1,161 cases,1,174 controls	1,215 cases,1,258 controls (also includes meta-analysis from DGI+FUSION+WTCCC)
Hematological and biochemical traits	3p24.2	3	24350811	rs9310736	1	3e-08	THRB	THRB	Kamatani Y	Nat Genet	20139978	Up to ~14,700 Japanese individuals	NR
Hematological and biochemical traits	3p24.2	3	24350811	rs9310736	1	4e-10	THRB	THRB	Kamatani Y	Nat Genet	20139978	Up to ~14,700 Japanese individuals	NR
Breast cancer	3p24.1	3	27416013	rs4973768	1	6e-07	SLC4A7	SLC4A7	Turnbull C	Nat Genet	20453838	3,659 UK cases, 4,897 UK controls	12,576 European cases, 12,223 European controls
Breast cancer	3p24.1	3	27416013	rs4973768	1	2e-08	SLC4A7	SLC4A7	Fletcher O	J Natl Cancer Inst	21263130	1,694 British cases, 2,365 British controls, 1,145 European ancestry cases, 1,142 European ancestry controls	7,317 British cases, 8,124 British controls
Diastolic blood pressure	3p24.1	3	27537909	rs13082711	2	4e-09	SLC4A7	UBA52P4 - RPS27P11	Ehret GB	Nature	21909115	69,395 European ancestry individuals	Up to 133,361 European ancestry individuals
Systolic blood pressure	3p24.1	3	27537909	rs13082711	2	2e-06	SLC4A7	UBA52P4 - RPS27P11	Ehret GB	Nature	21909115	69,395 European ancestry individuals	Up to 133,361 European ancestry individuals
Blood pressure	3p24.1	3	27537909	rs13082711	2	5e-09	SLC4A7	UBA52P4 - RPS27P11	Wain LV	Nat Genet	21909110	74,064 European ancestry individuals	48,607 European ancestry individuals
Electrocardiographic traits	3p22.2	3	38589163	rs11129795	1	5e-10	SCN5A	SCN5A	Holm H	Nat Genet	20062063	Up to 12,670 Icelandic individuals	Up to 10,352 Icelandic individuals
QT interval	3p22.2	3	38589163	rs11129795	1	5e-14	SCN5A	SCN5A	Pfeufer A	Nat Genet	19305409	15,842 individuals	up to 13,602 individuals
Electrocardiographic traits	3p22.2	3	38593393	rs12053903	1	1e-07	SCN5A	SCN5A	Holm H	Nat Genet	20062063	Up to 12,670 Icelandic individuals	Up to 10,352 Icelandic individuals
QT interval	3p22.2	3	38593393	rs12053903	1	1e-14	SCN5A	SCN5A	Newton-Cheh C	Nat Genet	19305408	13,685 individuals	15,854 individuals
PR interval	3p22.2	3	38633923	rs11708996	1	6e-26	SCN5A	SCN5A	Pfeufer A	Nat Genet	20062060	28,517 European descent individuals	NR
Ventricular conduction	3p22.2	3	38633923	rs11708996	1	7e-06	SCN5A	SCN5A	Sotoodehnia N	Nat Genet	21076409	40,407 European ancestry individuals	7,170 European ancestry individuals
Electrocardiographic traits	3p22.2	3	38766675	rs6795970	2	1e-58	SCN10A	SCN10A	Holm H	Nat Genet	20062063	Up to 12,670 Icelandic individuals	Up to 10,352 Icelandic individuals
Electrocardiographic traits	3p22.2	3	38766675	rs6795970	2	4e-09	SCN10A	SCN10A	Holm H	Nat Genet	20062063	Up to 12,670 Icelandic individuals	Up to 10,352 Icelandic individuals
Electrocardiographic traits	3p22.2	3	38766675	rs6795970	2	3e-15	SCN10A	SCN10A	Chambers JC	Nat Genet	20062061	6,543 Indian Asians	6,243 Indian Asians, 5,370 Europeans
Atrioventricular conduction	3p22.2	3	38774832	rs6800541	1	5e-07	SCN10A	SCN10A	Denny JC	Circulation	21041692	2,334 European American individuals	NR
PR interval	3p22.2	3	38774832	rs6800541	1	2e-74	SCN10A	SCN10A	Pfeufer A	Nat Genet	20062060	28,517 European descent individuals	NR
Crohn's disease	3p21.31	3	49701983	rs9858542	2	5e-08	MST1	BSN	Parkes M	Nat Genet	17554261	1,748 cases,2,938 controls	1,182 cases,2,024 controls
Crohn's disease	3p21.31	3	49701983	rs9858542	2	4e-08	BSN, MST1	BSN	WTCCC	Nature	17554300	1,748 cases,2,938 controls	(see Parkes 2007)
Ulcerative colitis	3p21.31	3	49701983	rs9858542	2	7e-09	MST1	BSN	Barrett JC	Nat Genet	19915572	2,361 European ancestry cases, 5,417 European ancestry controls	2,321 European ancestry cases, 4,818 European ancestry controls
Primary sclerosing cholangitis	3p21.31	3	49721532	rs3197999	3	1e-16	MST1	MST1	Melum E	Nat Genet	21151127	332 Scandinavian cases, 262 Scandinavian controls, 383 German cases, 2,700 German controls	259 Scandinavian cases, 729 Scandinavian controls, 498 Central European cases, 554 Central European controls, 268 U.S. cases, 554 U.S. controls
Ulcerative colitis	3p21.31	3	49721532	rs3197999	3	4e-09	MST1	MST1	McGovern DP	Nat Genet	20228799	2,693 European descent cases, 6,791 European descent controls	2,009 European descent cases, 1,580 European descent controls
Crohn's disease	3p21.31	3	49721532	rs3197999	3	6e-17	MST1, GPX1, BSN	MST1	Franke A	Nat Genet	21102463	6,333 European descent cases, 15,056 European descent controls	15,694 European descent cases, 14,026 European descent controls, 414 European descent parent-offspring trios
Crohn's disease	3p21.31	3	49721532	rs3197999	3	1e-12	MST1	MST1	Barrett JC	Nat Genet	18587394	3,230 cases4,829 controls	1,339 trios, 2,325 cases, 1,809 controls
Insulin resistance/response	3p21.1	3	53680124	rs1401492	1	5e-06	CACNA1D	CACNA1D	Irvin MR	PLoS One	21901158	1,040 non-diabetic individuals	NR
Insulin resistance/response	3p21.1	3	53680124	rs1401492	1	3e-06	CACNA1D	CACNA1D	Irvin MR	PLoS One	21901158	1,040 non-diabetic individuals	NR
Mean platelet volume	3p14.3	3	56865776	rs12485738	1	6e-31	ARHGEF3	ARHGEF3	Soranzo N	Nat Genet	19820697	4,627 European individuals	9,316 European individuals
Mean platelet volume	3p14.3	3	56865776	rs12485738	1	4e-27	ARHGEF3	ARHGEF3	Meisinger C	Am J Hum Genet	19110211	1,606 individuals	8,617 individuals
Rheumatoid arthritis	3p14.3	3	56966246	rs2062583	1	2e-06	ARHGEF3	ARHGEF3	Freudenberg J	Arthritis Rheum	21452313	801 Korean cases, 757 Korean controls	718 Korean cases, 719 Korean controls
Rheumatoid arthritis	3p14.3	3	56966246	rs2062583	1	2e-06	ARHGEF3	ARHGEF3	Freudenberg J	Arthritis Rheum	21452313	801 Korean cases, 757 Korean controls	718 Korean cases, 719 Korean controls
Fasting glucose-related traits	3q21.1	3	123065778	rs11708067	1	7e-22	ADCY5	ADCY5	Dupuis J	Nat Genet	20081858	up to 46,186 European descent individuals	up to 76,558 European ancestry individuals
Fasting glucose-related traits	3q21.1	3	123065778	rs11708067	1	3e-12	ADCY5	ADCY5	Dupuis J	Nat Genet	20081858	up to 46,186 European descent individuals	up to 76,558 European ancestry individuals
White blood cell types	3q21.3	3	128316435	rs4328821	1	5e-40	GATA2	C3orf27 - RPN1	Okada Y	PLoS Genet	21738478	8,794 Japanese individuals	5,998 Japanese individuals
White blood cell types	3q21.3	3	128316435	rs4328821	1	3e-17	GATA2	C3orf27 - RPN1	Okada Y	PLoS Genet	21738478	8,794 Japanese individuals	5,998 Japanese individuals
Serum iron levels	3q22.1	3	133484029	rs3811647	2	3e-47	TF	TF	Pichler I	Hum Mol Genet	21208937	Up to 5,633 Caucasian individuals	Up to 3,457 Caucasian individuals
Serum markers of iron status	3q22.1	3	133484029	rs3811647	2	3e-15	TF	TF	Benyamin B	Am J Hum Genet	19084217	459 twin pairs	NR
Serum hepcidin	3q22.1	3	133484029	rs3811647	2	2e-16	TF	TF	Traglia M	J Med Genet	21785125	1,657 individuals	NR
Obesity and blood pressure	3q23	3	138903985	rs7638110	1	2e-06	MRPS22	BPESC1 - PISRT1	Melka MG	J Clin Endocrinol Metab	22013104	598 European ancestry adolescent individuals	NR
Obesity and blood pressure	3q23	3	138903985	rs7638110	1	5e-08	MRPS22	BPESC1 - PISRT1	Melka MG	J Clin Endocrinol Metab	22013104	598 European ancestry adolescent individuals	NR
Height	3q23	3	141094209	rs6440003	1	2e-24	ZBTB38	ZBTB38	Weedon MN	Nat Genet	18391952	13,665 individuals	16,482 individuals
Height	3q23	3	141094209	rs6440003	1	2e-10	ZBTB38	ZBTB38	N'Diaye A	PLoS Genet	21998595	20,427 African ancestry individuals	Up to 16,436 African American individuals
Height	3q23	3	141102833	rs6763931	2	3e-12	ZBTB38	ZBTB38	Soranzo N	PLoS Genet	19343178	12,611 individuals	7,187 individuals
Height	3q23	3	141102833	rs6763931	2	1e-27	ZBTB38	ZBTB38	Gudbjartsson DF	Nat Genet	18391951	30,968 individuals	8,541 individuals
Prostate cancer	3q23	3	141102833	rs6763931	2	2e-08	ZBTB38	ZBTB38	Kote-Jarai Z	Nat Genet	21743467	6,621 European ancestry cases, 6,939 European ancestry controls	22,957 European ancestry cases, 23,234 European ancestry controls, 285 Japanese cases, 298 Japanese controls, 135 Chinese cases, 135 Chinese controls, 112 African American cases, 298 African American controls, 7,140 cases, 5,455 controls
Height	3q23	3	141105570	rs724016	1	8e-22	ZBTB38	ZBTB38	Lettre G	Nat Genet	18391950	15,821 individuals	13,671 individuals
Height	3q23	3	141105570	rs724016	1	1e-06	ZBTB38	ZBTB38	Sanna S	Nat Genet	18193045	6,669 individuals	28,801 individuals
Height	3q23	3	141143430	rs10513137	1	8e-08	ZBTB38, ACPL2	ZBTB38	Kim JJ	J Hum Genet	19893584	8,842 Korean individuals	NR
Height	3q23	3	141143430	rs10513137	1	6e-12	ZBTB38	ZBTB38	Cho YS	Nat Genet	19396169	8,842 Korean individuals	7,861 Korean individuals
Celiac disease	3q25.33	3	159665050	rs17810546	1	1e-09	IL12A, SCHIP1	RPS2P19 - IL12A	Hunt KA	Nat Genet	18311140	767 cases,1,422 controls	1,643 cases,3,406 controls
Celiac disease	3q25.33	3	159665050	rs17810546	1	4e-28	IL12A	RPS2P19 - IL12A	Dubois PC	Nat Genet	20190752	4,533 European descent cases, 10,750 European descent controls	4,918 European descent cases, 5,684 European descent controls
Primary biliary cirrhosis	3q25.33	3	159728878	rs6441286	1	8e-12	IL12A	IL12A - BRD7P2	Liu X	Nat Genet	20639880	453 Italian cases, 945 Italian controls,	481 Canadian cases, 3,706 Canadian controls
Primary biliary cirrhosis	3q25.33	3	159728878	rs6441286	1	2e-14	IL12A	IL12A - BRD7P2	Hirschfield GM	N Engl J Med	19458352	505 cases, 1,507 controls	up to 526 cases, 1,206 controls
Hyperactive-impulsive symptoms	3q26.1	3	161392576	rs6808138	1	5e-06	Intergenic	OTOL1 - TOMM22P6	Lasky-Su J	Am J Med Genet B Neuropsychiatr Genet	18821565	909 trios	NR
Hyperactive-impulsive symptoms	3q26.1	3	161392576	rs6808138	1	8e-06	Intergenic	OTOL1 - TOMM22P6	Lasky-Su J	Am J Med Genet B Neuropsychiatr Genet	18821565	909 trios	NR
Butyrylcholinesterase levels	3q26.1	3	165491280	rs1803274	1	6e-262	BCHE	BCHE	Benyamin B	Hum Mol Genet	21862451	6,421 European ancestry adults	1,260 European ancestry adults, 652 European ancestry adolescents
Cardiovascular disease risk factors	3q26.1	3	165491280	rs1803274	1	6e-92	BCHE	BCHE	Middelberg RP	BMC Med Genet	21943158	11,683 individuals	NR
Systolic blood pressure	3q26.2	3	169100886	rs419076	2	2e-13	MECOM	MECOM	Ehret GB	Nature	21909115	69,395 European ancestry individuals	Up to 133,361 European ancestry individuals
Blood pressure	3q26.2	3	169100886	rs419076	2	8e-13	MECOM	MECOM	Wain LV	Nat Genet	21909110	74,064 European ancestry individuals	48,607 European ancestry individuals
Diastolic blood pressure	3q26.2	3	169100886	rs419076	2	2e-12	MECOM	MECOM	Ehret GB	Nature	21909115	69,395 European ancestry individuals	Up to 133,361 European ancestry individuals
Serum magnesium levels	3q26.2	3	169100899	rs448378	1	1e-08	MDS1	MECOM	Meyer TE	PLoS Genet	20700443	15,366 European descent individuals	8,463 European descent individuals
Systolic blood pressure	3q26.2	3	169100899	rs448378	1	1e-07	MDS1	MECOM	Levy D	Nat Genet	19430479	29,136 individuals	34,433 individuals
Telomere length	3q26.2	3	169481271	rs12696304	1	4e-14	TERC	LOC100287726	Codd V	Nat Genet	20139977	2,917 European individuals	9,492 European individuals
Telomere length	3q26.2	3	169481271	rs12696304	1	2e-14	TERC	LOC100287726	Prescott J	PLoS One	21573004	3,554 European ancestry individuals	2,460 European ancestry individuals
Multiple sclerosis	3q26.2	3	169492101	rs10936599	2	7e-07	MYNN	MYNN	Sawcer S	Nature	21833088	9,772 European ancestry cases, 16,849 European ancestry controls	4,218 European ancestry cases, 7,296 European ancestry controls
Colorectal cancer	3q26.2	3	169492101	rs10936599	2	3e-08	MYNN	MYNN	Houlston RS	Nat Genet	20972440	3,334 European ancestry cases, 4,628 European ancestry controls	14,851 European ancestry cases, 15,569 European ancestry controls
Celiac disease	3q26.2	3	169492101	rs10936599	2	5e-07	Intergenic	MYNN	Dubois PC	Nat Genet	20190752	4,533 European descent cases, 10,750 European descent controls	4,918 European descent cases, 5,684 European descent controls
Fasting glucose-related traits	3q26.2	3	170717521	rs11920090	1	5e-06	SLC2A2	SLC2A2	Dupuis J	Nat Genet	20081858	up to 46,186 European descent individuals	up to 76,558 European ancestry individuals
Fasting glucose-related traits	3q26.2	3	170717521	rs11920090	1	8e-13	SLC2A2	SLC2A2	Dupuis J	Nat Genet	20081858	up to 46,186 European descent individuals	up to 76,558 European ancestry individuals
Type 2 diabetes	3q27.2	3	185511687	rs4402960	4	9e-16	IGF2BP2	IGF2BP2	Scott LJ	Science	17463248	1,161 cases,1,174 controls	1,215 cases,1,258 controls (also includes meta-analysis from DGI+FUSION+WTCCC)
Type 2 diabetes	3q27.2	3	185511687	rs4402960	4	2e-09	IGF2BP2	IGF2BP2	Saxena R	Science	17463246	1,464 cases,1,467 controls	5,065 cases,5,785 controls (also includes meta-analysis from DGI+FUSION+WTCCC)
Type 2 diabetes	3q27.2	3	185511687	rs4402960	4	9e-16	IGF2BP2	IGF2BP2	Zeggini E	Science	17463249	1,924 cases,2,938 controls	3,757 cases,5,346 controls (also includes meta-analysis from DGI+FUSION+WTCCC)
Type 2 diabetes	3q27.2	3	185511687	rs4402960	4	1e-06	IGF2BP2	IGF2BP2	Takeuchi F	Diabetes	19401414	519 Japanese cases, 503 Japanese controls	5,629 Japanese cases, 7,370 Japanese controls
Type 2 diabetes	3q27.2	3	185511687	rs4402960	4	8e-08	IGF2BP2	IGF2BP2	Zeggini E	Nat Genet	18372903	4,549 cases,5,579 controls	24,194 cases,55,598 controls
Diabetes (gestational)	3q27.2	3	185529080	rs1470579	1	2e-07	IGF2BP2	IGF2BP2	Kwak SH	Diabetes	22233651	468 cases of Korean ancestry, 1,242 controls of Korean ancestry	931 cases of Korean ancestry, 783 controls of Korean ancestry
Type 2 diabetes	3q27.2	3	185529080	rs1470579	1	2e-09	IGF2BP2	IGF2BP2	Voight BF	Nat Genet	20581827	8,130 European descent cases, 38,987 European descent controls	Up to 34,412 European descent cases, 59,925 European descent controls
Body mass index	3q27.2	3	185834290	rs7647305	1	7e-11	SFRS10, ETV5, DGKG	ETV5 - DGKG	Thorleifsson G	Nat Genet	19079260	80,969 individuals	11,036 individuals
Weight	3q27.2	3	185834290	rs7647305	1	4e-09	SFRS10, ETV5, DGKG	ETV5 - DGKG	Thorleifsson G	Nat Genet	19079260	80,969 individuals	11,036 individuals
Celiac disease	3q28	3	188112554	rs1464510	2	5e-09	LPP	LPP	Hunt KA	Nat Genet	18311140	767 cases,1,422 controls	1,643 cases,3,406 controls
Vitiligo	3q28	3	188112554	rs1464510	2	1e-11	LPP	LPP	Jin Y	N Engl J Med	20410501	1,392 European ancestry cases, 2,629 European ancestry controls	647 European ancestry cases, 1,056 European ancestry controls, 183 European ancestry trios, 332 European ancestry multiplex families
Celiac disease	3q28	3	188112554	rs1464510	2	3e-40	LPP	LPP	Dubois PC	Nat Genet	20190752	4,533 European descent cases, 10,750 European descent controls	4,918 European descent cases, 5,684 European descent controls
Body mass index	3q28	3	188420897	rs1152846	1	3e-06	NR	LPP	Johansson A	Obesity (Silver Spring)	19851299	Up to 3,925 European individuals	NR
Weight	3q28	3	188420897	rs1152846	1	6e-06	NR	LPP	Johansson A	Obesity (Silver Spring)	19851299	Up to 3,925 European individuals	NR
Acute lymphoblastic leukemia (childhood)	3q28	3	189401776	rs17505102	1	9e-09	TP63	TP63	Ellinghaus E	Leukemia	22076464	419 European ancestry cases, 474 European ancestry controls	Up to 1,277 European ancestry cases and 3,061 European ancestry controls
Acute lymphoblastic leukemia (childhood)	3q28	3	189401776	rs17505102	1	2e-08	TP63	TP63	Ellinghaus E	Leukemia	22076464	419 European ancestry cases, 474 European ancestry controls	Up to 1,277 European ancestry cases and 3,061 European ancestry controls
Urinary bladder cancer	3q28	3	189645933	rs710521	2	1e-07	TP63	TP63 - LEPREL1	Kiemeney LA	Nat Genet	18794855	1,803 cases,34,336 controls	2,165 cases,3,800 controls
Bladder cancer	3q28	3	189645933	rs710521	2	2e-10	TP63	TP63 - LEPREL1	Rothman N	Nat Genet	20972438	3,532 European descent cases, 5,120 European descent controls	8,382 cases, 48,275 controls
Urinary bladder cancer	3q28	3	189645933	rs710521	2	6e-08	TP63	TP63 - LEPREL1	Kiemeney LA	Nat Genet	20348956	611 Icelandic cases, 37,478 Icelandic controls, 1,278 Dutch cases, 1,832 Dutch controls	771 English cases, 574 English controls, 515 Italian cases, 584 English controls, 201 Belgian cases, 385 Belgian controls, 214 Eastern European cases, 533 Eastern European controls, 352 Swedish cases, 1,350 Swedish controls, 246 Spanish cases,
Bladder cancer	4p16.3	4	1734239	rs798766	1	4e-13	TMEM129,TACC3,FGFR3	TACC3	Rothman N	Nat Genet	20972438	3,532 European descent cases, 5,120 European descent controls	8,382 cases, 48,275 controls
Urinary bladder cancer	4p16.3	4	1734239	rs798766	1	1e-11	TACC3,TMEM129,SLBP,FGFR3	TACC3	Kiemeney LA	Nat Genet	20348956	611 Icelandic cases, 37,478 Icelandic controls, 1,278 Dutch cases, 1,832 Dutch controls	771 English cases, 574 English controls, 515 Italian cases, 584 English controls, 201 Belgian cases, 385 Belgian controls, 214 Eastern European cases, 533 Eastern European controls, 352 Swedish cases, 1,350 Swedish controls, 246 Spanish cases,
Serum uric acid	4p16.1	4	9922167	rs16890979	1	1e-11	GLUT9	SLC2A9	McArdle PF	Arthritis Rheum	18759275	408 women,460 men	NR
Serum urate	4p16.1	4	9922167	rs16890979	1	7e-168	SLC2A9	SLC2A9	Dehghan A	Lancet	18834626	11,847 individuals	14,867 individuals
Serum uric acid	4p16.1	4	9923004	rs734553	1	1e-41	SLC2A9	SLC2A9	Kolz M	PLoS Genet	19503597	12,328 European males, 15,813 European females	NR
Serum uric acid	4p16.1	4	9923004	rs734553	1	1e-192	SLC2A9	SLC2A9	Kolz M	PLoS Genet	19503597	12,328 European males, 15,813 European females	NR
Biochemical measures	4p16.1	4	9926967	rs13129697	3	1e-09	SLC2A9	SLC2A9	Zemunik T	Croat Med J	19260141	898 individuals	NR
Serum uric acid	4p16.1	4	9926967	rs13129697	3	2e-19	SLC2A9, WDR1	SLC2A9	Karns R	Ann Hum Genet	22229870	1,300 European ancestry individuals	NR
Serum urate	4p16.1	4	9926967	rs13129697	3	4e-13	SLC2A9	SLC2A9	Yang Q	Circ Cardiovasc Genet	20884846	28,283 white individuals	22,054 women
Serum urate	4p16.1	4	9926967	rs13129697	3	2e-242	SLC2A9	SLC2A9	Yang Q	Circ Cardiovasc Genet	20884846	28,283 white individuals	22,054 women
Serum urate	4p16.1	4	9966380	rs7442295	1	3e-70	SLC2A9	SLC2A9	Doring A	Nat Genet	18327256	1,644 individuals	9,947 individuals
Serum urate	4p16.1	4	9966380	rs7442295	1	2e-15	SLC2A9,WDR1	SLC2A9	Wallace C	Am J Hum Genet	18179892	1,955 hypertensive individuals	2,033 individuals in 519 families; 1,461 twins (1/pair selected randomly)
Height	4p15.31	4	18017730	rs6830062	2	8e-06	LC0RL	LCORL	Liu JZ	Twin Res Hum Genet	20397748	11,536 European descent family members	NR
Height	4p15.31	4	18017730	rs6830062	2	5e-09	LCORL	LCORL	Soranzo N	PLoS Genet	19343178	12,611 individuals	7,187 individuals
Height	4p15.31	4	18017730	rs6830062	2	1e-10	LCORL, NCAPG	LCORL	Gudbjartsson DF	Nat Genet	18391951	30,968 individuals	8,541 individuals
Body mass index	4p12	4	45182527	rs10938397	1	4e-31	GNPDA2	GNPDA2 - GABRG1	Speliotes EK	Nat Genet	20935630	Up to 123,865 European ancestry individuals	Up to 125,931 European ancestry individuals
Body mass index	4p12	4	45182527	rs10938397	1	3e-16	GNPDA2	GNPDA2 - GABRG1	Willer CJ	Nat Genet	19079261	32,387 individuals	59,092 individuals
Hematological and biochemical traits	4q12	4	55394172	rs218237	1	2e-17	PDGFRA-HK1	PDGFRA - KIT	Kamatani Y	Nat Genet	20139978	Up to ~14,700 Japanese individuals	NR
Hematological and biochemical traits	4q12	4	55394172	rs218237	1	3e-25	PDGFRA-HK1	PDGFRA - KIT	Kamatani Y	Nat Genet	20139978	Up to ~14,700 Japanese individuals	NR
Vitamin D insufficiency	4q13.3	4	72608383	rs2282679	1	2e-109	GC	GC	Wang TJ	Lancet	20541252	16,125 European descent individuals	17,871 European descent individuals
Vitamin D levels	4q13.3	4	72608383	rs2282679	1	2e-49	GC	GC	Ahn J	Hum Mol Genet	20418485	4,501 European ancestry individuals	2,221 European ancestry individuals
Parkinson's disease	4q21.1	4	77198986	rs6812193	1	4e-07	STBD1	FAM47E	Simon-Sanchez J	Nat Genet	19915575	1,713 European ancestry cases, 3,978 European ancestry controls	3,361 European ancestry cases, 4,573 European ancestry controls
Parkinson's disease	4q21.1	4	77198986	rs6812193	1	8e-10	SCARB2	FAM47E	Do CB	PLoS Genet	21738487	3,426 cases, 29,624 controls	NR
Renal function and chronic kidney disease	4q21.1	4	77368847	rs17319721	1	1e-12	SHROOM3	SHROOM3	Kottgen A	Nat Genet	19430482	19,877 individuals, up to 2,388 cases	21,466 individuals, up to 1,932 cases
Chronic kidney disease	4q21.1	4	77368847	rs17319721	1	1e-19	SHROOM3, CCDC158	SHROOM3	Kottgen A	Nat Genet	20383146	Up to 67,093 European ancestry individuals	Up to 22,982 European ancestry individuals
Systolic blood pressure	4q21.21	4	81164723	rs1458038	2	2e-23	FGF5	PRDM8 - FGF5	Ehret GB	Nature	21909115	69,395 European ancestry individuals	Up to 133,361 European ancestry individuals
Diastolic blood pressure	4q21.21	4	81164723	rs1458038	2	9e-25	FGF5	PRDM8 - FGF5	Ehret GB	Nature	21909115	69,395 European ancestry individuals	Up to 133,361 European ancestry individuals
Blood pressure	4q21.21	4	81164723	rs1458038	2	3e-14	FGF5	PRDM8 - FGF5	Wain LV	Nat Genet	21909110	74,064 European ancestry individuals	48,607 European ancestry individuals
Height	4q21.21	4	82149831	rs710841	1	2e-08	PRKG2	PRKG2 - RASGEF1B	Soranzo N	PLoS Genet	19343178	12,611 individuals	7,187 individuals
Height	4q21.21	4	82149831	rs710841	1	2e-06	BMP3, PRKG2, RASGEF1B	PRKG2 - RASGEF1B	Gudbjartsson DF	Nat Genet	18391951	30,968 individuals	8,541 individuals
Triglycerides	4q22.1	4	88030261	rs442177	1	9e-12	AFF1,KLHL8	AFF1	Teslovich TM	Nature	20686565	Up to 96,598 European descent individuals
Triglycerides	4q22.1	4	88030261	rs442177	1	3e-10	AFF1	AFF1	Waterworth DM	Arterioscler Thromb Vasc Biol	20864672	up to 17,243 white European descent individuals	up to 37,774 white European descent individuals, up to 9,665 Indian Asian individuals
Bone mineral density (hip)	4q22.1	4	88775243	rs1471403	1	8e-07	MEPE	MEPE - HSP90AB3P	Rivadeneira F	Nat Genet	19801982	19,195 European individuals	NR
Bone mineral density (spine)	4q22.1	4	88775243	rs1471403	1	2e-08	MEPE	MEPE - HSP90AB3P	Rivadeneira F	Nat Genet	19801982	19,195 European individuals	NR
Serum urate	4q22.1	4	89052323	rs2231142	3	3e-60	ABCG2	ABCG2	Dehghan A	Lancet	18834626	11,847 individuals	14,867 individuals
Serum uric acid	4q22.1	4	89052323	rs2231142	3	2e-18	ABCG2	ABCG2	Kolz M	PLoS Genet	19503597	12,328 European males, 15,813 European females	NR
Serum uric acid	4q22.1	4	89052323	rs2231142	3	1e-10	ABCG2	ABCG2	Kolz M	PLoS Genet	19503597	12,328 European males, 15,813 European females	NR
Serum uric acid	4q22.1	4	89052323	rs2231142	3	5e-06	ABCG2	ABCG2	Karns R	Ann Hum Genet	22229870	1,300 European ancestry individuals	NR
Parkinson's disease	4q22.1	4	90641340	rs356220	3	9e-16	SNCA	GPRIN3 - SNCA	Spencer CC	Hum Mol Genet	21044948	1,705 UK cases, 5,175 UK controls	1,039 French cases, 1,984 French controls
Parkinson's disease	4q22.1	4	90641340	rs356220	3	3e-11	SNCA	GPRIN3 - SNCA	Hamza TH	Nat Genet	20711177	2,000 European ancestry cases, 1,986 European ancestry controls	Up to 1,447 cases, 1,468 controls
Parkinson's disease	4q22.1	4	90641340	rs356220	3	3e-08	SNCA	GPRIN3 - SNCA	Saad M	Hum Mol Genet	21084426	1,039 French cases, 1,984 French controls	3,232 European descent cases, 7,064 European descent controls
Parkinson's disease	4q22.1	4	90641340	rs356220	3	2e-19	SNCA	GPRIN3 - SNCA	Do CB	PLoS Genet	21738487	3,426 cases, 29,624 controls	NR
Parkinson's disease	4q22.1	4	90678541	rs2736990	1	7e-08	SNCA	SNCA	Edwards TL	Ann Hum Genet	20070850	1,752 Caucasian cases, 1,745 Caucasian controls	NR
Parkinson's disease	4q22.1	4	90678541	rs2736990	1	2e-16	SNCA	SNCA	Simon-Sanchez J	Nat Genet	19915575	1,713 European ancestry cases, 3,978 European ancestry controls	3,361 European ancestry cases, 4,573 European ancestry controls
Upper aerodigestive tract cancers	4q23	4	100239319	rs1229984	1	1e-20	ADH1B	ADH1B	McKay JD	PLoS Genet	21437268	2,091 European ancestry cases, 8,334 European ancestry controls	8,744 European ancestry cases, 11,982 European ancestry controls
Esophageal cancer	4q23	4	100239319	rs1229984	1	8e-24	ADH6, ADH1B	ADH1B	Cui R	Gastroenterology	19698717	188 Japanese cases, 938 Japanese controls	699 Japanese cases, 1,482 Japanese controls
HDL cholesterol	4q24	4	103188709	rs13107325	5	7e-11	SLC39A8	SLC39A8	Teslovich TM	Nature	20686565	99,900 European descent individuals
Body mass index	4q24	4	103188709	rs13107325	5	2e-13	SLC39A8	SLC39A8	Speliotes EK	Nat Genet	20935630	Up to 123,865 European ancestry individuals	Up to 125,931 European ancestry individuals
Diastolic blood pressure	4q24	4	103188709	rs13107325	5	2e-17	SLC39A8	SLC39A8	Ehret GB	Nature	21909115	69,395 European ancestry individuals	Up to 133,361 European ancestry individuals
Systolic blood pressure	4q24	4	103188709	rs13107325	5	3e-14	SLC39A8	SLC39A8	Ehret GB	Nature	21909115	69,395 European ancestry individuals	Up to 133,361 European ancestry individuals
Blood pressure	4q24	4	103188709	rs13107325	5	1e-10	SLC39A8	SLC39A8	Wain LV	Nat Genet	21909110	74,064 European ancestry individuals	48,607 European ancestry individuals
Hypertension	4q24	4	103188709	rs13107325	5	5e-07	SLC39A8	SLC39A8	Ehret GB	Nature	21909115	69,395 European ancestry individuals	Up to 133,361 European ancestry individuals
Age-related macular degeneration	4q25	4	110659067	rs10033900	1	4e-10	CFI	PLA2G12A - CFI	Yu Y	Hum Mol Genet	21665990	2,594 European ancestry cases, 4,134 European ancestry controls	5,640 cases, 52,174 controls
Age-related macular degeneration	4q25	4	110659067	rs10033900	1	9e-09	CFI	PLA2G12A - CFI	Neale BM	Proc Natl Acad Sci U S A	20385826	979 European ancestry cases, 1,709 European ancestry controls	5,789 Caucasian cases, 4,234 Caucasian controls
Blood pressure	4q25	4	111381638	rs6825911	1	7e-08	ENPEP	ZBED1P - ENPEP	Kato N	Nat Genet	21572416	2,480 Japanese individuals, 5,767 Han Chinese individuals, 8,842 Korean individuals, 2,519 Malay individuals	27,062 Japanese individuals, 3,703 Korean individuals
Blood pressure	4q25	4	111381638	rs6825911	1	9e-09	ENPEP	ZBED1P - ENPEP	Kato N	Nat Genet	21572416	2,480 Japanese individuals, 5,767 Han Chinese individuals, 8,842 Korean individuals, 2,519 Malay individuals	27,062 Japanese individuals, 3,703 Korean individuals
Atrial fibrillation/atrial flutter	4q25	4	111710169	rs2200733	2	3e-41	PITX2,ENPEP	PITX2 - RPL36AP23	Gudbjartsson DF	Nature	17603472	550 cases,4,476 controls	3,363 cases,17,616 controls
Ischemic stroke	4q25	4	111710169	rs2200733	2	2e-10	NR	PITX2 - RPL36AP23	Gretarsdottir S	Ann Neurol	18991354	1,661 cases,10,815 controls	4,576 cases,19,343 controls
Atrial fibrillation	4q25	4	111710169	rs2200733	2	1e-14	Intergenic	PITX2 - RPL36AP23	Gudbjartsson DF	Nat Genet	19597491	2,385 European cases, 33,752 European controls	up to 2,427 European cases, 3,379 European controls
Fasting plasma glucose	4q27	4	121801790	rs180730	1	6e-06	PRDM5	PRDM5	Meigs JB	BMC Med Genet	17903298	1,087 individuals(Framingham)	NR
Fasting plasma glucose	4q27	4	121801790	rs180730	1	5e-06	PRDM5	PRDM5	Meigs JB	BMC Med Genet	17903298	1,087 individuals(Framingham)	NR
Type 1 diabetes autoantibodies	4q27	4	123329362	rs17388568	2	6e-06	ADAD1	ADAD1	Plagnol V	PLoS Genet	21829393	12,501 European ancestry cases	3,598 affected siblings
Ulcerative colitis	4q27	4	123329362	rs17388568	2	9e-07	IL21, IL2, ADAD1	ADAD1	Anderson CA	Nat Genet	21297633	6,687 European ancestry cases, 19,718 European ancestry controls	9,628 European ancestry cases, 12,917 European ancestry controls
Type 1 diabetes	4q27	4	123329362	rs17388568	2	3e-06	NR	ADAD1	WTCCC	Nature	17554300	1,963 cases,2,938 controls	(see Todd 2007)
Celiac disease	4q27	4	123509421	rs6822844	1	3e-13	KIAA1109, ADAD1, IL2, IL21	IL2 - IL21	Hunt KA	Nat Genet	18311140	767 cases,1,422 controls	1,643 cases,3,406 controls
Celiac disease	4q27	4	123509421	rs6822844	1	1e-14	KIAA1109,TENR,IL2,IL21	IL2 - IL21	van Heel DA	Nat Genet	17558408	778 cases,1,422 controls	991 cases,1,489 controls
Height	4q31.21	4	145574844	rs1812175	2	1e-09	HHIP	HHIP	Liu JZ	Twin Res Hum Genet	20397748	11,536 European descent family members	NR
Height	4q31.21	4	145574844	rs1812175	2	4e-06	HHIP	HHIP	Soranzo N	PLoS Genet	19343178	12,611 individuals	7,187 individuals
Height	4q31.21	4	145574844	rs1812175	2	1e-11	HHIP	HHIP	Gudbjartsson DF	Nat Genet	18391951	30,968 individuals	8,541 individuals
Carotid intima media thickness	4q31.22	4	148393664	rs1878406	1	7e-12	EDNRA	RPL31P26 - EDNRA	Bis JC	Nat Genet	21909108	Up to 31,211 European ancestry individuals	11,273 European ancestry individuals
Carotid intima media thickness	4q31.22	4	148393664	rs1878406	1	7e-07	EDNRA	RPL31P26 - EDNRA	Bis JC	Nat Genet	21909108	Up to 31,211 European ancestry individuals	11,273 European ancestry individuals
Blood pressure	4q32.1	4	156645513	rs13139571	2	3e-07	GUCY1A3, GUCY1B3	GUCY1A3	Wain LV	Nat Genet	21909110	74,064 European ancestry individuals	48,607 European ancestry individuals
Diastolic blood pressure	4q32.1	4	156645513	rs13139571	2	2e-10	GUCY1A3, GUCY1B3	GUCY1A3	Ehret GB	Nature	21909115	69,395 European ancestry individuals	Up to 133,361 European ancestry individuals
Systolic blood pressure	4q32.1	4	156645513	rs13139571	2	1e-06	GUCY1A3, GUCY1B3	GUCY1A3	Ehret GB	Nature	21909115	69,395 European ancestry individuals	Up to 133,361 European ancestry individuals
Serum metabolites	4q32.1	4	159630817	rs8396	1	4e-24	ETFDH	PPID	Illig T	Nat Genet	20037589	1,809 European individuals	422 European females
Metabolic traits	4q32.1	4	159630817	rs8396	1	6e-15	ETFDH	PPID	Suhre K	Nature	21886157	2,820 European ancestry individuals	NR
Idiopathic pulmonary fibrosis	5p15.33	5	1286516	rs2736100	9	3e-08	TERT	TERT	Mushiroda T	J Med Genet	18835860	159 Japanese cases,934 Japanese controls	83 Japanese cases,535 Japanese controls
Lung cancer	5p15.33	5	1286516	rs2736100	9	1e-27	TERT	TERT	Hu Z	Nat Genet	21725308	2,331 Chinese cases, 3,077 Chinese controls	6,313 Chinese cases, 6,409 Chinese controls
Glioma	5p15.33	5	1286516	rs2736100	9	2e-17	TERT	TERT	Shete S	Nat Genet	19578367	1,878 cases, 3,670 controls	2,545 cases, 2,953 controls
Lung adenocarcinoma	5p15.33	5	1286516	rs2736100	9	2e-22	CLPTM1L,TERT	TERT	Hsiung CA	PLoS Genet	20700438	584 Han Chinese cases, 585 Han Chinese controls	2,184 East Asian cases, 2,515 East Asian controls
Hematological and biochemical traits	5p15.33	5	1286516	rs2736100	9	3e-08	TERT	TERT	Kamatani Y	Nat Genet	20139978	Up to ~14,700 Japanese individuals	NR
Glioma	5p15.33	5	1286516	rs2736100	9	7e-09	TERT	TERT	Yang TH	BMC Med Genomics	21827660	781 European American cases, 3,992 European American controls	NR
Testicular germ cell cancer	5p15.33	5	1286516	rs2736100	9	8e-15	TERT	TERT	Turnbull C	Nat Genet	20543847	979 UK cases, 4,947 UK controls	664 UK cases, 3,456 UK controls
Lung adenocarcinoma	5p15.33	5	1286516	rs2736100	9	2e-10	TERT	TERT	Landi MT	Am J Hum Genet	19836008	5,739 European descent cases, 5,848 European descent controls	7,561 European descent cases, 13,818 European descent controls
Lung adenocarcinoma	5p15.33	5	1286516	rs2736100	9	3e-11	TERT	TERT	Miki D	Nat Genet	20871597	1,004 Japanese cases, 1,900 Japanese controls	525 Japanese cases, 7,678 Japanese controls, 569 Korean cases, 1,470 Korean controls
Glioma	5p15.33	5	1286516	rs2736100	9	1e-14	TERT	TERT	Sanson M	Hum Mol Genet	21531791	4,147 European ancestry cases, 7,435 European ancestry controls	NR
Lung cancer	5p15.33	5	1322087	rs401681	4	8e-09	CLPTM1L	CLPTM1L	Wang Y	Nat Genet	18978787	1,952 cases,1,438 controls	7,579 cases,8,236 controls
Melanoma	5p15.33	5	1322087	rs401681	4	3e-08	TERT, CLPTM1L	CLPTM1L	Barrett JH	Nat Genet	21983787	2,804 European ancestry cases, 7,618 European ancestry controls	5,551 European ancestry cases, 7,449 European ancestry controls
Serum prostate-specific antigen levels	5p15.33	5	1322087	rs401681	4	1e-10	TERT	CLPTM1L	Gudmundsson J	Sci Transl Med	21160077	15,757 Icelandic men	1,919 Icelandic men, 454 UK men
Pancreatic cancer	5p15.33	5	1322087	rs401681	4	7e-07	CLPTM1L	CLPTM1L	Petersen GM	Nat Genet	20101243	3,851 cases, 3,934 controls	NR
Bladder cancer	5p15.33	5	1322087	rs401681	4	5e-07	TERT,CLPTM1L	CLPTM1L	Rothman N	Nat Genet	20972438	3,532 European descent cases, 5,120 European descent controls	8,382 cases, 48,275 controls
Blood pressure	5p13.3	5	32804528	rs1173766	1	2e-08	NPR3	C5orf23 - RPS8P8	Kato N	Nat Genet	21572416	2,480 Japanese individuals, 5,767 Han Chinese individuals, 8,842 Korean individuals, 2,519 Malay individuals	27,062 Japanese individuals, 3,703 Korean individuals
Blood pressure	5p13.3	5	32804528	rs1173766	1	1e-07	NPR3	C5orf23 - RPS8P8	Kato N	Nat Genet	21572416	2,480 Japanese individuals, 5,767 Han Chinese individuals, 8,842 Korean individuals, 2,519 Malay individuals	27,062 Japanese individuals, 3,703 Korean individuals
Blood pressure	5p13.3	5	32815028	rs1173771	4	5e-09	NPR3, C5orf23	C5orf23 - RPS8P8	Wain LV	Nat Genet	21909110	74,064 European ancestry individuals	48,607 European ancestry individuals
Diastolic blood pressure	5p13.3	5	32815028	rs1173771	4	9e-12	NPR3, C5orf23	C5orf23 - RPS8P8	Ehret GB	Nature	21909115	69,395 European ancestry individuals	Up to 133,361 European ancestry individuals
Hypertension	5p13.3	5	32815028	rs1173771	4	3e-10	NPR3, C5orf23	C5orf23 - RPS8P8	Ehret GB	Nature	21909115	69,395 European ancestry individuals	Up to 133,361 European ancestry individuals
Blood pressure	5p13.3	5	32815028	rs1173771	4	4e-09	NPR3, C5orf23	C5orf23 - RPS8P8	Wain LV	Nat Genet	21909110	74,064 European ancestry individuals	48,607 European ancestry individuals
Systolic blood pressure	5p13.3	5	32815028	rs1173771	4	2e-16	NPR3, C5orf23	C5orf23 - RPS8P8	Ehret GB	Nature	21909115	69,395 European ancestry individuals	Up to 133,361 European ancestry individuals
Height	5p13.3	5	32888818	rs10472828	1	3e-07	C5orf23, NPR3	C5orf23 - RPS8P8	Estrada K	Hum Mol Genet	19570815	10,074 European individuals	6,912 European individuals
Height	5p13.3	5	32888818	rs10472828	1	3e-07	NPR3	C5orf23 - RPS8P8	Soranzo N	PLoS Genet	19343178	12,611 individuals	7,187 individuals
Skin pigmentation	5p13.2	5	33951693	rs16891982	3	3e-11	SLC45A2	SLC45A2	Stokowski RP	Am J Hum Genet	17999355	363 with maxL* < 56 and 374 with maxL* > 63; 20% tails of distribution	116 low maxL*, 115 high maxL* individuals
Hair color	5p13.2	5	33951693	rs16891982	3	4e-20	SLC45A2	SLC45A2	Eriksson N	PLoS Genet	20585627	9,126 Northern European ancestry individuals	NR
Hair color	5p13.2	5	33951693	rs16891982	3	4e-20	NR	SLC45A2	Eriksson N	PLoS Genet	20585627	9,126 Northern European ancestry individuals	NR
Eye color	5p13.2	5	33951693	rs16891982	3	1e-12	SLC45A2	SLC45A2	Eriksson N	PLoS Genet	20585627	9,126 Northern European ancestry individuals	NR
Black vs. red hair color	5p13.2	5	33958959	rs28777	1	9e-14	MATP	SLC45A2	Han J	PLoS Genet	18483556	2,287 women	up to 8,465 individuals
Black vs. blond hair color	5p13.2	5	33958959	rs28777	1	1e-17	MATP	SLC45A2	Han J	PLoS Genet	18483556	2,287 women	up to 8,465 individuals
Serum metabolites	5p13.2	5	35037115	rs37369	1	1e-06	AGXT2	AGXT2	Nicholson G	PLoS Genet	21931564	142 European ancestry female twins	202 European ancestry individuals
Urinary metabolites	5p13.2	5	35037115	rs37369	1	2e-182	AGXT2	AGXT2	Suhre K	Nat Genet	21572414	862 German males	870 German females, 992 German individuals
Type 1 diabetes	5p13.2	5	35874575	rs6897932	2	8e-06	IL7R	IL7R	Todd JA	Nat Genet	17554260	1,963 cases,2,938 controls	2997 trios, 4,000 cases, 5,000 controls
Multiple sclerosis	5p13.2	5	35874575	rs6897932	2	2e-06	IL7R	IL7R	De Jager PL	Nat Genet	19525953	2,624 cases, 7,220 controls	2,215 cases, 2,116 controls
Multiple sclerosis	5p13.2	5	35874575	rs6897932	2	3e-07	IL7RA	IL7R	Hafler DA	N Engl J Med	17660530	931 trios, 2,431 controls	609 trios, 2,322 cases, 2,987 controls
Breast cancer	5q11.2	5	56031884	rs889312	1	5e-09	MAP3K1	RPL26P19 - MAP3K1	Turnbull C	Nat Genet	20453838	3,659 UK cases, 4,897 UK controls	12,576 European cases, 12,223 European controls
Breast cancer	5q11.2	5	56031884	rs889312	1	7e-20	MAP3K1	RPL26P19 - MAP3K1	Easton DF	Nature	17529967	390 cases,364 controls	26,646 cases,24,889 controls
Serum metabolites	5q13.3	5	74648603	rs12654264	1	1e-20	HMGCR	HMGCR	Kim YJ	Nat Genet	21909109	12,545 Korean individuals	Up to 30,395 East Asian ancestry individuals
LDL cholesterol	5q13.3	5	74648603	rs12654264	1	1e-20	HMGCR	HMGCR	Kathiresan S	Nat Genet	18193044	2,758 individuals	18,544 individuals
LDL cholesterol	5q13.3	5	74651084	rs3846662	1	2e-11	HMGCR	HMGCR	Aulchenko YS	Nat Genet	19060911	17,797 individuals	NR
Cholesterol, total	5q13.3	5	74651084	rs3846662	1	3e-19	HMGCR	HMGCR	Aulchenko YS	Nat Genet	19060911	22,562 individuals	NR
Quantitative traits	5q13.3	5	74655726	rs3846663	2	6e-06	COL4A3BP, HMGCR	HMGCR	Lowe JK	PLoS Genet	19197348	Up to 2,906 Micronesian individuals	NR
Quantitative traits	5q13.3	5	74655726	rs3846663	2	1e-06	COL4A3BP, HMGCR	HMGCR	Lowe JK	PLoS Genet	19197348	Up to 2,906 Micronesian individuals	NR
LDL cholesterol	5q13.3	5	74655726	rs3846663	2	8e-12	HMGCR	HMGCR	Kathiresan S	Nat Genet	19060906	19,840 individuals	Up to 20,623 individuals
Cholesterol, total	5q13.3	5	74656539	rs12916	2	9e-47	HMGCR	HMGCR	Teslovich TM	Nature	20686565	Up to 100,184 European descent individuals
LDL cholesterol	5q13.3	5	74656539	rs12916	2	5e-45	HMGCR	HMGCR	Teslovich TM	Nature	20686565	Up to 95,454 European descent individuals
LDL cholesterol	5q13.3	5	74656539	rs12916	2	1e-11	HMGCR	HMGCR	Waterworth DM	Arterioscler Thromb Vasc Biol	20864672	up to 17,243 white European descent individuals	up to 37,774 white European descent individuals, up to 9,665 Indian Asian individuals
Bone mineral density (hip)	5q14.3	5	88376061	rs1366594	2	1e-13	MEF2C	MEF2C - CETN3	Rivadeneira F	Nat Genet	19801982	19,195 European individuals	NR
Bone mineral density	5q14.3	5	88376061	rs1366594	2	1e-07	MEF2C	MEF2C - CETN3	Duncan EL	PLoS Genet	21533022	900 European ancestry women with low hip bone mineral density, 1,055 European ancestry women with high hip bone mineral density	20,898 European ancestry women
Bone mineral density	5q14.3	5	88376061	rs1366594	2	8e-10	MEF2C	MEF2C - CETN3	Duncan EL	PLoS Genet	21533022	900 European ancestry women with low hip bone mineral density, 1,055 European ancestry women with high hip bone mineral density	20,898 European ancestry women
Psoriasis	5q15	5	96101944	rs27524	1	3e-11	ERAP1	CAST;ERAP1	Strange A	Nat Genet	20953190	2,178 European ancestry cases, 5,175 European ancestry controls	3,174 European ancestry cases, 5,464 European ancestry controls
Hodgkin's lymphoma	5q15	5	96101944	rs27524	1	7e-06	ERAP1	CAST;ERAP1	Urayama KY	J Natl Cancer Inst	22286212	1,200 European ancestry cases, 6,417 European ancestry controls	563 European ancestry cases, 613 European ancestry controls
IgE grass sensitization	5q22.1	5	110146446	rs17513503	1	1e-08	TMEM232, SLCA25A46	SLC25A46 - TSLP	Ramasamy A	J Allergy Clin Immunol	22036096	2,315 Caucasian cases, 10,032 Caucasian controls	NR
Allergic rhinitis	5q22.1	5	110146446	rs17513503	1	7e-07	TMEM232, SLCA25A46	SLC25A46 - TSLP	Ramasamy A	J Allergy Clin Immunol	22036096	3,933 European ancestry cases, 8,965 European ancestry controls	NR
Asthma	5q22.1	5	110401872	rs1837253	1	1e-14	TSLP	SLC25A46 - TSLP	Torgerson DG	Nat Genet	21804549	2,088 European American cases, 1,612 African American and African Caribbean cases, 1,688 Latino cases	2,727 European American cases, 2,147 African American and African Caribbean cases, 2,299 Latino cases
Asthma	5q22.1	5	110401872	rs1837253	1	1e-16	TSLP	SLC25A46 - TSLP	Hirota T	Nat Genet	21804548	1,532 Japanese cases, 3,304 Japanese controls	5,639 Japanese cases, 24,608 Japanese controls
Blood pressure	5q22.1	5	110772404	rs10491334	1	4e-06	CAMK4	CAMK4	Levy D	BMC Med Genet	17903302	644-1,327 individuals, depending on measure(Framingham)	NR
Longevity	5q22.1	5	110772404	rs10491334	1	2e-06	CAMKIV	CAMK4	Malovini A	Rejuvenation Res	21612516	410 long-living individuals, 553 young individuals	116 long-living individuals, 160 young individuals
Crohn's disease	5q31.1	5	131770805	rs2188962	1	1e-07	IBD5	C5orf56	McGovern DP	Hum Mol Genet	20570966	896 Caucasian cases, 3,204 Caucasian controls	1,174 Northern European origin cases, 357 Northern European origin controls
Crohn's disease	5q31.1	5	131770805	rs2188962	1	2e-18	Intergenic	C5orf56	Barrett JC	Nat Genet	18587394	3,230 cases4,829 controls	1,339 trios, 2,325 cases, 1,809 controls
Serum IgE levels	5q31.1	5	131995964	rs20541	2	3e-18	IL13	IL13	Granada M	J Allergy Clin Immunol	22075330	6,819 European ancestry individuals	7,809 European ancestry indivduals
Psoriasis	5q31.1	5	131995964	rs20541	2	5e-15	IL13	IL13	Nair RP	Nat Genet	19169254	1,359 cases, 1,400 controls	5,048 cases, 5,041 controls
Hodgkin's lymphoma	5q31.1	5	131995964	rs20541	2	1e-08	IL13	IL13	Urayama KY	J Natl Cancer Inst	22286212	1,200 European ancestry cases, 6,417 European ancestry controls	563 European ancestry cases, 613 European ancestry controls
Testicular germ cell cancer	5q31.3	5	141681788	rs4624820	1	1e-14	SPRY4	NDFIP1 - SPRY4	Turnbull C	Nat Genet	20543847	979 UK cases, 4,947 UK controls	664 UK cases, 3,456 UK controls
Testicular germ cell tumor	5q31.3	5	141681788	rs4624820	1	3e-13	SPRY4	NDFIP1 - SPRY4	Rapley EA	Nat Genet	19483681	730 cases, 1,435 controls	571 cases, 1,806 controls
Anthropometric traits	5q33.3	5	156139569	rs157350	1	4e-06	SGCD	SGCD	Polasek O	Croat Med J	19260139	898 individuals	NR
Anthropometric traits	5q33.3	5	156139569	rs157350	1	6e-06	SGCD	SGCD	Polasek O	Croat Med J	19260139	898 individuals	NR
LDL cholesterol	5q33.3	5	156390297	rs6882076	2	2e-22	TIMD4,HAVCR1	TIMD4	Teslovich TM	Nature	20686565	Up to 95,454 European descent individuals
Cholesterol, total	5q33.3	5	156390297	rs6882076	2	7e-28	TIMD4,HAVCR1	TIMD4	Teslovich TM	Nature	20686565	Up to 100,184 European descent individuals
Triglycerides	5q33.3	5	156390297	rs6882076	2	4e-12	TIMD4,HAVCR1	TIMD4	Teslovich TM	Nature	20686565	Up to 96,598 European descent individuals
Systolic blood pressure	5q33.3	5	157845402	rs11953630	2	3e-11	EBF1	RPLP2P2 - EBF1	Ehret GB	Nature	21909115	69,395 European ancestry individuals	Up to 133,361 European ancestry individuals
Hypertension	5q33.3	5	157845402	rs11953630	2	2e-07	EBF1	RPLP2P2 - EBF1	Ehret GB	Nature	21909115	69,395 European ancestry individuals	Up to 133,361 European ancestry individuals
Diastolic blood pressure	5q33.3	5	157845402	rs11953630	2	4e-13	EBF1	RPLP2P2 - EBF1	Ehret GB	Nature	21909115	69,395 European ancestry individuals	Up to 133,361 European ancestry individuals
Psoriasis	5q33.3	5	158750769	rs3213094	1	5e-11	IL12B	IL12B	Strange A	Nat Genet	20953190	2,178 European ancestry cases, 5,175 European ancestry controls	3,174 European ancestry cases, 5,464 European ancestry controls
Psoriasis	5q33.3	5	158750769	rs3213094	1	3e-26	IL12B	IL12B	Zhang XJ	Nat Genet	19169255	1,139 Chinese cases, 1,132 Chinese controls	5,721 Chinese cases, 7,340 Chinese controls
Multiple sclerosis	5q33.3	5	158759900	rs2546890	2	8e-08	IL12B	IL12B - ADRA1B	Patsopoulos NA	Ann Neurol	22190364	5,545 European ancestry cases, 12,153 European ancestry controls	NR
Multiple sclerosis	5q33.3	5	158759900	rs2546890	2	1e-11	IL12B	IL12B - ADRA1B	Sawcer S	Nature	21833088	9,772 European ancestry cases, 16,849 European ancestry controls	4,218 European ancestry cases, 7,296 European ancestry controls
Psoriasis	5q33.3	5	158759900	rs2546890	2	1e-20	IL12B	IL12B - ADRA1B	Ellinghaus E	Nat Genet	20953188	472 German cases, 1,146 German controls	6,015 cases, 6,891 controls
Crohn's disease	5q33.3	5	158814533	rs10045431	1	7e-08	IL12B	IL12B - ADRA1B	McGovern DP	Hum Mol Genet	20570966	896 Caucasian cases, 3,204 Caucasian controls	1,174 Northern European origin cases, 357 Northern European origin controls
Crohn's disease	5q33.3	5	158814533	rs10045431	1	4e-13	IL12B	IL12B - ADRA1B	Barrett JC	Nat Genet	18587394	3,230 cases4,829 controls	1,339 trios, 2,325 cases, 1,809 controls
Waist circumference	5q34	5	165377699	rs9313296	1	6e-06	Intergenic	RPL21P59 - RPL7P20	Croteau-Chonka DC	Obesity (Silver Spring)	20966902	1,792 Filipino women	NR
Weight	5q34	5	165377699	rs9313296	1	7e-07	Intergenic	RPL21P59 - RPL7P20	Croteau-Chonka DC	Obesity (Silver Spring)	20966902	1,792 Filipino women	NR
Menarche and menopause (age at onset)	5q35.2	5	176378574	rs365132	1	8e-14	UIMC1	UIMC1	He C	Nat Genet	19448621	17,438 Caucasian women	NR
Menopause (age at onset)	5q35.2	5	176378574	rs365132	1	9e-32	UIMC1	UIMC1	Stolk L	Nat Genet	22267201	38,968 European ancestry women	Up to 14,435 European ancestry women
Body mass index	5q35.3	5	180170819	rs12517906	1	6e-06	NR	LOC100289003	Johansson A	Obesity (Silver Spring)	19851299	Up to 3,925 European individuals	NR
Weight	5q35.3	5	180170819	rs12517906	1	7e-08	MGAT1	LOC100289003	Johansson A	Obesity (Silver Spring)	19851299	Up to 3,925 European individuals	NR
Black vs. blond hair color	6p25.3	6	396321	rs12203592	6	7e-127	IRF4	IRF4	Han J	PLoS Genet	18483556	2,287 women	up to 8,465 individuals
Black vs. red hair color	6p25.3	6	396321	rs12203592	6	9e-28	IRF4	IRF4	Han J	PLoS Genet	18483556	2,287 women	up to 8,465 individuals
Progressive supranuclear palsy	6p25.3	6	396321	rs12203592	6	6e-15	IRF4	IRF4	Hoglinger GU	Nat Genet	21685912	1,114 cases, 3,287 controls	1,051 European ancestry cases, 3,560 European ancestry controls
Freckling	6p25.3	6	396321	rs12203592	6	2e-91	IRF4	IRF4	Eriksson N	PLoS Genet	20585627	9,126 Northern European ancestry individuals	NR
Eye color	6p25.3	6	396321	rs12203592	6	2e-15	IRF4	IRF4	Eriksson N	PLoS Genet	20585627	9,126 Northern European ancestry individuals	NR
Hair color	6p25.3	6	396321	rs12203592	6	2e-28	IRF4	IRF4	Eriksson N	PLoS Genet	20585627	9,126 Northern European ancestry individuals	NR
Hair color	6p25.3	6	396321	rs12203592	6	4e-07	NR	IRF4	Eriksson N	PLoS Genet	20585627	9,126 Northern European ancestry individuals	NR
Tanning	6p25.3	6	475489	rs12210050	1	5e-14	EXOC2	IRF4 - EXOC2	Nan H	J Invest Dermatol	19340012	2,287 women	870 controls
Basal cell carcinoma	6p25.3	6	475489	rs12210050	1	1e-09	EXOC2	IRF4 - EXOC2	Nan H	Hum Mol Genet	21700618	2,045 European ancestry cases, 6,013 European ancestry controls	1,426 European ancestry cases, 4,845 European ancestry controls
Black vs. blond hair color	6p25.3	6	542159	rs6918152	1	6e-08	EXOC2	EXOC2	Han J	PLoS Genet	18483556	2,287 women	up to 8,465 individuals
Black vs. red hair color	6p25.3	6	542159	rs6918152	1	5e-07	EXOC2	EXOC2	Han J	PLoS Genet	18483556	2,287 women	up to 8,465 individuals
Menarche and menopause (age at onset)	6p24.2	6	10897488	rs2153157	1	5e-08	GCM2, SYCP2L	SYCP2L	He C	Nat Genet	19448621	17,438 Caucasian women	NR
Menopause (age at onset)	6p24.2	6	10897488	rs2153157	1	8e-12	SYCP2L	SYCP2L	Stolk L	Nat Genet	22267201	38,968 European ancestry women	Up to 14,435 European ancestry women
Phospholipid levels (plasma)	6p24.2	6	10969141	rs4713103	1	3e-36	SYCP2L	SYCP2L	Lemaitre RN	PLoS Genet	21829377	8,866 European ancestry individuals	NR
Phospholipid levels (plasma)	6p24.2	6	10969141	rs4713103	1	8e-14	SYCP2L	SYCP2L	Lemaitre RN	PLoS Genet	21829377	8,866 European ancestry individuals	NR
Phospholipid levels (plasma)	6p24.2	6	11076026	rs1321535	1	1e-38	HERV, FRD	ELOVL2 - ERVFRDE1	Lemaitre RN	PLoS Genet	21829377	8,866 European ancestry individuals	NR
Phospholipid levels (plasma)	6p24.2	6	11076026	rs1321535	1	5e-11	HERV, FRD	ELOVL2 - ERVFRDE1	Lemaitre RN	PLoS Genet	21829377	8,866 European ancestry individuals	NR
Coronary heart disease	6p24.1	6	12903957	rs9349379	2	9e-26	PHACTR1	PHACTR1	Mehta NN	Circ Cardiovasc Genet	21846871	8,424 European ancestry cases, 6,996 South Asian cases, 15,062 controls	21,408 cases, 19,185 controls
Coronary artery calcification	6p24.1	6	12903957	rs9349379	2	4e-22	PHACTR1	PHACTR1	O'Donnell CJ	Circulation	22144573	9,961 European ancestry individuals	6,032 European ancestry individuals
Coronary heart disease	6p24.1	6	12903957	rs9349379	2	9e-26	PHACTR1	PHACTR1	The Coronary Artery Disease (C4D) Genetics Consortium	Nat Genet	21378988	8,424 European ancestry cases, 7,268 European ancestry controls, 6,996 South Asian cases, 7,794 South Asian controls	18,049 European ancestry cases, 16,357 European ancestry controls, 3,359 South Asian cases, 2,828 South Asian controls
Coronary heart disease	6p24.1	6	12927544	rs12526453	1	1e-09	PHACTR1	PHACTR1	Schunkert H	Nat Genet	21378990	22,233 European ancestry cases, 64,762 European ancestry controls	28,834 cases, 27,674 controls, 2,115 individuals.
Myocardial infarction (early onset)	6p24.1	6	12927544	rs12526453	1	1e-09	PHACTR1	PHACTR1	Kathiresan S	Nat Genet	19198609	2,967 cases, 3,075 controls	9,746 cases, 9,746 controls
Cholesterol, total	6p22.3	6	16127407	rs3757354	1	3e-09	IDOL	MYLIP	Teslovich TM	Nature	20686565	Up to 100,184 European descent individuals
LDL cholesterol	6p22.3	6	16127407	rs3757354	1	1e-11	IDOL	MYLIP	Teslovich TM	Nature	20686565	Up to 95,454 European descent individuals
Type 2 diabetes and other traits	6p22.3	6	20657564	rs4712523	1	2e-12	CDKAL1	CDKAL1	Rung J	Nat Genet	19734900	679 French cases, 697 French controls	5,579 European cases, 7,096 European controls
Type 2 diabetes	6p22.3	6	20657564	rs4712523	1	7e-20	CDKAL1	CDKAL1	Takeuchi F	Diabetes	19401414	519 Japanese cases, 503 Japanese controls	5,629 Japanese cases, 7,370 Japanese controls
Type 2 diabetes	6p22.3	6	20661034	rs10946398	1	7e-07	CDKAL	CDKAL1	Timpson NJ	Diabetes	19056611	1,924 cases, 2,938 controls	3,757 cases, 5,346 controls
Type 2 diabetes	6p22.3	6	20661034	rs10946398	1	1e-08	CDKAL1	CDKAL1	Zeggini E	Science	17463249	1,924 cases,2,938 controls	3,757 cases,5,346 controls (also includes meta-analysis from DGI+FUSION+WTCCC)
Diabetes (gestational)	6p22.3	6	20661250	rs7754840	2	7e-16	CDKAL1	CDKAL1	Kwak SH	Diabetes	22233651	468 cases of Korean ancestry, 1,242 controls of Korean ancestry	931 cases of Korean ancestry, 783 controls of Korean ancestry
Type 2 diabetes	6p22.3	6	20661250	rs7754840	2	4e-11	CDKAL1	CDKAL1	Saxena R	Science	17463246	1,464 cases,1,467 controls	5,065 cases,5,785 controls (also includes meta-analysis from DGI+FUSION+WTCCC)
Type 2 diabetes	6p22.3	6	20661250	rs7754840	2	4e-11	CDKAL1	CDKAL1	Scott LJ	Science	17463248	1,161 cases,1,174 controls	1,215 cases,1,258 controls (also includes meta-analysis from DGI+FUSION+WTCCC)
Serum markers of iron status	6p22.2	6	25488583	rs2274089	2	5e-06	LRRC16A	LRRC16A	Benyamin B	Am J Hum Genet	19084217	459 twin pairs	NR
Serum markers of iron status	6p22.2	6	25488583	rs2274089	2	3e-07	LRRC16	LRRC16A	Benyamin B	Am J Hum Genet	19084217	459 twin pairs	NR
Serum markers of iron status	6p22.2	6	25488583	rs2274089	2	8e-07	LRRC16	LRRC16A	Benyamin B	Am J Hum Genet	19084217	459 twin pairs	NR
Serum iron levels	6p22.2	6	25821770	rs17342717	2	5e-09	SLC17A1	SLC17A1	Pichler I	Hum Mol Genet	21208937	Up to 5,633 Caucasian individuals	Up to 3,457 Caucasian individuals
Serum markers of iron status	6p22.2	6	25821770	rs17342717	2	9e-10	HFE	SLC17A1	Oexle K	Hum Mol Genet	21149283	Up to 6,616 individuals	NR
Red blood cell traits	6p22.2	6	25821770	rs17342717	2	5e-08	SLC17A1	SLC17A1	Kullo IJ	PLoS One	20927387	3,012 European ancestry individuals	NR
Serum markers of iron status	6p22.2	6	25842951	rs1408272	2	9e-09	HFE	SLC17A1 - SLC17A3	Oexle K	Hum Mol Genet	21149283	Up to 6,616 individuals	NR
Mean corpuscular hemoglobin	6p22.2	6	25842951	rs1408272	2	4e-39	SLC17A3	SLC17A1 - SLC17A3	Ganesh SK	Nat Genet	19862010	24,167 European ancestry individuals	9,456 European ancestry individuals
Hematology traits	6p22.2	6	25842951	rs1408272	2	1e-11	HFE	SLC17A1 - SLC17A3	Ferreira MA	Am J Hum Genet	19853236	2,538 Australian individuals, 3,477 Dutch individuals	1,543 Australian and European individuals
Serum iron levels	6p22.2	6	26091179	rs1799945	3	3e-09	HFE	HFE	Pichler I	Hum Mol Genet	21208937	Up to 5,633 Caucasian individuals	Up to 3,457 Caucasian individuals
Diastolic blood pressure	6p22.2	6	26091179	rs1799945	3	2e-15	HFE	HFE	Ehret GB	Nature	21909115	69,395 European ancestry individuals	Up to 133,361 European ancestry individuals
Hypertension	6p22.2	6	26091179	rs1799945	3	2e-10	HFE	HFE	Ehret GB	Nature	21909115	69,395 European ancestry individuals	Up to 133,361 European ancestry individuals
Systolic blood pressure	6p22.2	6	26091179	rs1799945	3	8e-12	HFE	HFE	Ehret GB	Nature	21909115	69,395 European ancestry individuals	Up to 133,361 European ancestry individuals
Cholesterol, total	6p22.2	6	26093141	rs1800562	19	2e-08	HFE,HIST1H4C	HFE	Teslovich TM	Nature	20686565	Up to 100,184 European descent individuals
LDL cholesterol	6p22.2	6	26093141	rs1800562	19	6e-10	HFE,HIST1H4C	HFE	Teslovich TM	Nature	20686565	Up to 95,454 European descent individuals
Hematological parameters	6p22.2	6	26093141	rs1800562	19	1e-23	HFE	HFE	Soranzo N	Nat Genet	19820697	4,627 European individuals	9,316 European individuals
Hematocrit	6p22.2	6	26093141	rs1800562	19	2e-09	HFE	HFE	Ganesh SK	Nat Genet	19862010	24,167 European ancestry individuals	9,456 European ancestry individuals
Hemoglobin	6p22.2	6	26093141	rs1800562	19	6e-19	HFE	HFE	Ganesh SK	Nat Genet	19862010	24,167 European ancestry individuals	9,456 European ancestry individuals
Serum markers of iron status	6p22.2	6	26093141	rs1800562	19	2e-08	HFE	HFE	Benyamin B	Nat Genet	19820699	4,818 Australian siblings	3,470 Dutch individuals
Mean corpuscular volume	6p22.2	6	26093141	rs1800562	19	1e-46	HFE	HFE	Ganesh SK	Nat Genet	19862010	24,167 European ancestry individuals	9,456 European ancestry individuals
Serum markers of iron status	6p22.2	6	26093141	rs1800562	19	5e-07	HFE	HFE	Benyamin B	Nat Genet	19820699	4,818 Australian siblings	3,470 Dutch individuals
Serum markers of iron status	6p22.2	6	26093141	rs1800562	19	1e-10	HFE	HFE	Benyamin B	Am J Hum Genet	19084217	459 twin pairs	NR
Serum markers of iron status	6p22.2	6	26093141	rs1800562	19	4e-11	HFE	HFE	Benyamin B	Am J Hum Genet	19084217	459 twin pairs	NR
Serum markers of iron status	6p22.2	6	26093141	rs1800562	19	4e-15	HFE	HFE	Benyamin B	Am J Hum Genet	19084217	459 twin pairs	NR
Glycated hemoglobin levels	6p22.2	6	26093141	rs1800562	19	3e-20	HFE	HFE	Soranzo N	Diabetes	20858683	up to 46,368 European ancestry individuals	NR
Cardiovascular disease risk factors	6p22.2	6	26093141	rs1800562	19	5e-12	HFE	HFE	Middelberg RP	BMC Med Genet	21943158	11,683 individuals	NR
Serum hepcidin	6p22.2	6	26093141	rs1800562	19	4e-09	HFE	HFE	Traglia M	J Med Genet	21785125	1,657 individuals	NR
Serum hepcidin	6p22.2	6	26093141	rs1800562	19	3e-15	HFE	HFE	Traglia M	J Med Genet	21785125	1,657 individuals	NR
Serum hepcidin	6p22.2	6	26093141	rs1800562	19	5e-11	HFE	HFE	Traglia M	J Med Genet	21785125	1,657 individuals	NR
Serum hepcidin	6p22.2	6	26093141	rs1800562	19	3e-07	HFE	HFE	Traglia M	J Med Genet	21785125	1,657 individuals	NR
Red blood cell traits	6p22.2	6	26093141	rs1800562	19	3e-09	HFE	HFE	Kullo IJ	PLoS One	20927387	3,012 European ancestry individuals	NR
Red blood cell traits	6p22.2	6	26093141	rs1800562	19	3e-09	HFE	HFE	Kullo IJ	PLoS One	20927387	3,012 European ancestry individuals	NR
Red blood cell traits	6p22.2	6	26093141	rs1800562	19	6e-07	HFE	HFE	Kullo IJ	PLoS One	20927387	3,012 European ancestry individuals	NR
Blood pressure	6p22.2	6	26107463	rs198846	1	2e-12	HFE	HIST1H1T	Wain LV	Nat Genet	21909110	74,064 European ancestry individuals	48,607 European ancestry individuals
Hemoglobin	6p22.2	6	26107463	rs198846	1	1e-08	HFE	HIST1H1T	Chambers JC	Nat Genet	19820698	6,316 Europeans, 9,685 Indian Asians	5,187 Europeans, 6,721 Indian Asians
Height	6p22.2	6	26233387	rs10946808	2	6e-12	HIST1H1D	HIST1H3E - HIST1H1D	Soranzo N	PLoS Genet	19343178	12,611 individuals	7,187 individuals
Height	6p22.2	6	26233387	rs10946808	2	4e-17	HIST1H1D	HIST1H3E - HIST1H1D	Lettre G	Nat Genet	18391950	15,821 individuals	13,671 individuals
Height	6p22.2	6	26233387	rs10946808	2	6e-10	Histone class 1, Butyrophilin genes	HIST1H3E - HIST1H1D	Gudbjartsson DF	Nat Genet	18391951	30,968 individuals	8,541 individuals
Schizophrenia	6p22.1	6	27143883	rs13194053	1	1e-08	SLC17A1, SLC17A3, BTN3A2, BTN2A2, BTN3A1, HIST1H2AG, HIST1H2BJ, PRSS16, POM121L2, ZNF184	HIST1H2AH - RPL10P2	Shi J	Nature	19571809	2,681 European ancestry cases, 2,653 European ancestry controls, 1,286 African American cases, 973 African American controls	5,327 European ancestry cases, 16,424 European ancestry controls
Schizophrenia	6p22.1	6	27143883	rs13194053	1	1e-08	MHC	HIST1H2AH - RPL10P2	Purcell SM	Nature	19571811	3,322 European descent cases, 3,587 European descent controls	4,692 European descent cases, 15,493 European descent controls
Follicular lymphoma	6p21.33	6	31074030	rs6457327	1	7e-06	C6orf15	HCG22 - C6orf15	Conde L	Nat Genet	20639881	681 European descent cases, 750 European descent controls	up to 3,164 European descent cases, 6,208 European descent controls
Follicular lymphoma	6p21.33	6	31074030	rs6457327	1	5e-11	STG, PSORS1	HCG22 - C6orf15	Skibola CF	Nat Genet	19620980	189 European ancestry cases, 592 European controls	456 European ancestry cases, 2,785 European ancestry controls
HIV-1 control	6p21.33	6	31093587	rs3815087	1	8e-08	CDSN	PSORS1C1	Fellay J	PLoS Genet	20041166	2,362 Caucasian cases	NR
Stevens-Johnson syndrome and toxic epidermal necrolysis (SJS-TEN)	6p21.33	6	31093587	rs3815087	1	3e-07	PSORS1C1	PSORS1C1	Genin E	Orphanet J Rare Dis	21801394	495 European ancestry cases, 1,881 European ancestry controls	NR
CD4:CD8 lymphocyte ratio	6p21.33	6	31252396	rs2524054	1	6e-21	HLA-B	RPL3P2 - WASF5P	Ferreira MA	Am J Hum Genet	20045101	2,538 adolescent twins from 1,089 Australian families	592 siblings and 386 parents from 272 Australian families, 396 siblings from 278 UK families
CD4:CD8 lymphocyte ratio	6p21.33	6	31252396	rs2524054	1	2e-28	HLA-B	RPL3P2 - WASF5P	Ferreira MA	Am J Hum Genet	20045101	2,538 adolescent twins from 1,089 Australian families	592 siblings and 386 parents from 272 Australian families, 396 siblings from 278 UK families
Psoriasis	6p21.33	6	31252925	rs12191877	1	4e-32	HLA-C	RPL3P2 - WASF5P	Ellinghaus E	Nat Genet	20953188	472 German cases, 1,146 German controls	6,015 cases, 6,891 controls
Psoriasis	6p21.33	6	31252925	rs12191877	1	1e-100	HLA-C	RPL3P2 - WASF5P	Nair RP	Nat Genet	19169254	1,359 cases, 1,400 controls	5,048 cases, 5,041 controls
HIV-1 control	6p21.33	6	31274380	rs9264942	2	3e-35	HLA-C	WASF5P - HLA-B	Pereyra F	Science	21051598	516 European cases, 1,196 European controls, 341 African American cases, 892 African American controls, 117 Hispanic controls, 560 Hispanic controls	NR
HIV-1 control	6p21.33	6	31274380	rs9264942	2	6e-32	HLA-C	WASF5P - HLA-B	Fellay J	PLoS Genet	20041166	2,362 Caucasian cases	NR
HIV-1 control	6p21.33	6	31274380	rs9264942	2	6e-12	HLA-C	WASF5P - HLA-B	Fellay J	PLoS Genet	20041166	2,362 Caucasian cases	NR
Psoriasis	6p21.33	6	31274555	rs10484554	1	2e-39	HLA-C	WASF5P - HLA-B	Liu Y	PLoS Genet	18369459	218 cases,519 controls	1,153 cases,1,217 controls
Psoriasis	6p21.33	6	31274555	rs10484554	1	4e-214	HLA-C	WASF5P - HLA-B	Strange A	Nat Genet	20953190	2,178 European ancestry cases, 5,175 European ancestry controls	3,174 European ancestry cases, 5,464 European ancestry controls
HIV-1 control	6p21.33	6	31322559	rs2523608	1	9e-20	HLA-B	HLA-B	Pereyra F	Science	21051598	516 European cases, 1,196 European controls, 341 African American cases, 892 African American controls, 117 Hispanic controls, 560 Hispanic controls	NR
HIV-1 control	6p21.33	6	31322559	rs2523608	1	3e-06	HLA-B	HLA-B	Pelak K	J Infect Dis	20205591	515 African American cases	NR
Psoriasis	6p21.33	6	31431780	rs2395029	4	2e-26	HLA-C	HCP5	Liu Y	PLoS Genet	18369459	218 cases,519 controls	1,153 cases,1,217 controls
HIV-1 control	6p21.33	6	31431780	rs2395029	4	1e-25	HLA-B	HCP5	Pereyra F	Science	21051598	516 European cases, 1,196 European controls, 341 African American cases, 892 African American controls, 117 Hispanic controls, 560 Hispanic controls	NR
HIV-1 control	6p21.33	6	31431780	rs2395029	4	1e-11	HCP5, HLA-B	HCP5	Fellay J	PLoS Genet	20041166	2,362 Caucasian cases	NR
HIV-1 control	6p21.33	6	31431780	rs2395029	4	5e-35	HCP5, HLA-B	HCP5	Fellay J	PLoS Genet	20041166	2,362 Caucasian cases	NR
Drug-induced liver injury (flucloxacillin)	6p21.33	6	31431780	rs2395029	4	9e-33	HCP5, HLA-B	HCP5	Daly AK	Nat Genet	19483685	58 cases, 282 controls	NR
Hypertension	6p21.33	6	31616366	rs805303	2	1e-10	BAT2, BAT5	BAT3	Ehret GB	Nature	21909115	69,395 European ancestry individuals	Up to 133,361 European ancestry individuals
Diastolic blood pressure	6p21.33	6	31616366	rs805303	2	3e-11	BAT2, BAT5	BAT3	Ehret GB	Nature	21909115	69,395 European ancestry individuals	Up to 133,361 European ancestry individuals
Systolic blood pressure	6p21.33	6	31616366	rs805303	2	2e-11	BAT2, BAT5	BAT3	Ehret GB	Nature	21909115	69,395 European ancestry individuals	Up to 133,361 European ancestry individuals
Lung cancer	6p21.33	6	31620520	rs3117582	2	5e-10	BAT3,MSH5	BAT3	Wang Y	Nat Genet	18978787	1,952 cases,1,438 controls	7,579 cases,8,236 controls
Lung cancer	6p21.33	6	31620520	rs3117582	2	4e-10	BAT3	BAT3	Broderick P	Cancer Res	19654303	1,952 European cases, 1,438 European controls	5,608 European cases, 6,767 European controls
Lung adenocarcinoma	6p21.33	6	31620520	rs3117582	2	5e-12	BAT3, APOM	BAT3	Landi MT	Am J Hum Genet	19836008	5,739 European descent cases, 5,848 European descent controls	7,561 European descent cases, 13,818 European descent controls
Age-related macular degeneration	6p21.33	6	31914180	rs641153	1	6e-31	CFB	CFB	Yu Y	Hum Mol Genet	21665990	2,594 European ancestry cases, 4,134 European ancestry controls	5,640 cases, 52,174 controls
Age-related macular degeneration	6p21.33	6	31914180	rs641153	1	2e-20	CFB,C2	CFB	Neale BM	Proc Natl Acad Sci U S A	20385826	979 European ancestry cases, 1,709 European ancestry controls	5,789 Caucasian cases, 4,234 Caucasian controls
Age-related macular degeneration	6p21.33	6	31930462	rs429608	1	3e-21	C2,CFB	SKIV2L	Chen W	Proc Natl Acad Sci U S A	20385819	2,978 European ancestry cases, 2,859 European ancestry controls	7,071 European ancestry cases, 678 Japanese cases, 4,289 European ancestry controls, 336 Japanese controls
Age-related macular degeneration	6p21.33	6	31930462	rs429608	1	5e-15	SKIV2L,BF	SKIV2L	Kopplin LJ	Genes Immun	20861866	293 family members, 391 white non-Hispanic cases, 188 white non-Hispanic controls	1,241 white non-Hispanic cases, 622 white non-Hispanic conrols, 655 Northern European descent cases, 1,244 Northern European descent controls
Pulmonary function	6p21.32	6	32151443	rs2070600	1	3e-15	AGER	AGER	Repapi E	Nat Genet	20010834	20,288 European ancestry individuals	up to 54,276 European ancestry individuals
Pulmonary function	6p21.32	6	32151443	rs2070600	1	3e-14	AGER, PPT2	AGER	Hancock DB	Nat Genet	20010835	20,890 European ancestry individuals	16,178 European ancestry individuals
Systemic sclerosis	6p21.32	6	32218989	rs9296015	1	1e-08	NOTCH4	NOTCH4 - C6orf10	Gorlova O	PLoS Genet	21779181	2,296 European ancestry cases, 5,172 European ancestry controls	3,175 European ancestry cases, 4,210 European ancestry controls
Rheumatoid arthritis	6p21.32	6	32218989	rs9296015	1	2e-38	HLA locus	NOTCH4 - C6orf10	Terao C	Hum Mol Genet	21505073	1,247 Japanese cases, 1,486 Japanese controls	4,168 Japanese cases, 5,003 Japanese controls
Systemic sclerosis	6p21.32	6	32409530	rs3129882	1	2e-27	HLA-DRA	HLA-DRA	Gorlova O	PLoS Genet	21779181	2,296 European ancestry cases, 5,172 European ancestry controls	3,175 European ancestry cases, 4,210 European ancestry controls
Parkinson's disease	6p21.32	6	32409530	rs3129882	1	2e-10	HLA-DRA	HLA-DRA	Hamza TH	Nat Genet	20711177	2,000 European ancestry cases, 1,986 European ancestry controls	Up to 1,447 cases, 1,468 controls
Cholesterol, total	6p21.32	6	32412435	rs3177928	1	4e-19	HLA	HLA-DRA	Teslovich TM	Nature	20686565	Up to 100,184 European descent individuals
LDL cholesterol	6p21.32	6	32412435	rs3177928	1	2e-15	HLA	HLA-DRA	Teslovich TM	Nature	20686565	Up to 95,454 European descent individuals
Multiple sclerosis	6p21.32	6	32413051	rs3135388	1	4e-225	HLA-DRB1	HLA-DRA	De Jager PL	Nat Genet	19525953	2,624 cases, 7,220 controls	2,215 cases, 2,116 controls
Multiple sclerosis	6p21.32	6	32413051	rs3135388	1	9e-81	HLA-DRA	HLA-DRA	Hafler DA	N Engl J Med	17660530	931 trios, 2,431 controls	609 trios, 2,322 cases, 2,987 controls
Ulcerative colitis	6p21.32	6	32429643	rs9268853	1	1e-55	HLA-DRB5, HLA-DQA1, HLA-DRB1, HLA-DRA, BTNL2	HLA-DRB9 - HLA-DRB5	Anderson CA	Nat Genet	21297633	6,687 European ancestry cases, 19,718 European ancestry controls	9,628 European ancestry cases, 12,917 European ancestry controls
Rheumatoid arthritis	6p21.32	6	32429643	rs9268853	1	5e-109	HLA-DRA	HLA-DRB9 - HLA-DRB5	Eleftherohorinou H	Hum Mol Genet	21653640	1,860 European ancestry cases, 2,938 European ancestry controls, 908 North American cases ancestry, 1,260 North American ancestry controls	NR
Ulcerative colitis	6p21.32	6	32431147	rs9268877	1	6e-18	HLA-DRA, BTNL2	HLA-DRB9 - HLA-DRB5	Franke A	Nat Genet	18836448	1,167 cases,777 controls	1,855 cases,3,091 controls
Ulcerative colitis	6p21.32	6	32431147	rs9268877	1	4e-23	MHC	HLA-DRB9 - HLA-DRB5	Barrett JC	Nat Genet	19915572	2,361 European ancestry cases, 5,417 European ancestry controls	2,321 European ancestry cases, 4,818 European ancestry controls
Ulcerative colitis	6p21.32	6	32433167	rs2395185	2	1e-16	BTNL2, HLA-DRA, HLA-DRB5, HLA-DRB1, HLA-DQA1, HLA-DQB1	HLA-DRB9 - HLA-DRB5	Silverberg MS	Nat Genet	19122664	1,022 cases, 2,503 controls	1,387 cases, 1,115 controls
Ulcerative colitis	6p21.32	6	32433167	rs2395185	2	5e-22	Intergenic	HLA-DRB9 - HLA-DRB5	Asano K	Nat Genet	19915573	376 Japanese cases, 934 Japanese controls	376 Japanese cases, 1,097 Japanese controls
Hodgkin's lymphoma	6p21.32	6	32433167	rs2395185	2	4e-31	HLA-DRA	HLA-DRB9 - HLA-DRB5	Urayama KY	J Natl Cancer Inst	22286212	1,200 European ancestry cases, 6,417 European ancestry controls	563 European ancestry cases, 613 European ancestry controls
Rheumatoid arthritis	6p21.32	6	32577380	rs660895	1	1e-108	HLA-DRB1	HLA-DRB1 - HLA-DQA1	Plenge RM	N Engl J Med	17804836	1,493 cases,1,831 controls	1,053 cases,1,858 controls
IgA nephropathy	6p21.32	6	32577380	rs660895	1	4e-20	HLA-DRB1	HLA-DRB1 - HLA-DQA1	Yu XQ	Nat Genet	22197929	1,434 cases of Han Chinese ancestry, 4,270 controls of Han Chinese ancestry	2,703 cases of Han Chinese ancestry, 3,464 controls of of Han Chinese ancestry
Immunoglobulin A	6p21.32	6	32586854	rs9271366	5	3e-33	HLA-DRB1	HLA-DRB1 - HLA-DQA1	Ferreira RC	Nat Genet	20694011	430 Icelandic and Swedish cases, 1,090 Icelandic and Swedish controls	256 Spanish cases, 322 Spanish controls, 86 Finnish cases, 564 Finnish controls
Multiple sclerosis	6p21.32	6	32586854	rs9271366	5	7e-184	HLA-DRB1	HLA-DRB1 - HLA-DQA1	Bahlo	Nat Genet	19525955	1,618 European ancestry cases, 3,413 European ancestry controls	2,256 European ancestry cases, 2,310 European ancestry controls
Inflammatory bowel disease	6p21.32	6	32586854	rs9271366	5	2e-70	MHC	HLA-DRB1 - HLA-DQA1	Okada Y	Gastroenterology	21699788	372 Japanese Crohn's disease cases, 372 Japanese Ulcerative colitis disease cases, 905 Japanese controls	607 Japanese Crohn's disease cases, 376 Japanese Ulcerative colitis disease cases
Inflammatory bowel disease	6p21.32	6	32586854	rs9271366	5	3e-31	MHC	HLA-DRB1 - HLA-DQA1	Okada Y	Gastroenterology	21699788	372 Japanese Crohn's disease cases, 372 Japanese Ulcerative colitis disease cases, 905 Japanese controls	607 Japanese Crohn's disease cases, 376 Japanese Ulcerative colitis disease cases
Inflammatory bowel disease	6p21.32	6	32586854	rs9271366	5	8e-11	MHC	HLA-DRB1 - HLA-DQA1	Okada Y	Gastroenterology	21699788	372 Japanese Crohn's disease cases, 372 Japanese Ulcerative colitis disease cases, 905 Japanese controls	607 Japanese Crohn's disease cases, 376 Japanese Ulcerative colitis disease cases
Multiple sclerosis	6p21.32	6	32586854	rs9271366	5	4e-17	DQA1	HLA-DRB1 - HLA-DQA1	Nischwitz S	J Neuroimmunol	20598377	590 Caucasian European descent cases, 825 Caucasian European descent controls	NR
Schizophrenia	6p21.32	6	32602269	rs9272219	1	7e-08	HLA-DQA1	HLA-DRB1 - HLA-DQA1	Shi J	Nature	19571809	2,681 European ancestry cases, 2,653 European ancestry controls, 1,286 African American cases, 973 African American controls	5,327 European ancestry cases, 16,424 European ancestry controls
Rheumatoid arthritis	6p21.32	6	32602269	rs9272219	1	1e-45	HLA-DQA1	HLA-DRB1 - HLA-DQA1	Eleftherohorinou H	Hum Mol Genet	21653640	1,860 European ancestry cases, 2,938 European ancestry controls, 908 North American cases ancestry, 1,260 North American ancestry controls	NR
Type 1 diabetes	6p21.32	6	32604372	rs9272346	1	6e-129	HLA	HLA-DQA1	Cooper JD	Nat Genet	18978792	3,561 cases,4,646 controls	6,225 cases,6,946 controls, 3,064 trios
Type 1 diabetes	6p21.32	6	32604372	rs9272346	1	5e-134	MHC	HLA-DQA1	WTCCC	Nature	17554300	1,963 cases,2,938 controls	(see Todd 2007)
Systemic lupus erythematosus	6p21.32	6	32605884	rs2187668	5	6e-28	HLA-DR3	HLA-DQA1	Chung SA	PLoS Genet	21408207	811 anti-dsDNA positive European descent cases, 906 anti-dsDNA negative European descent cases, 4,813 European descent controls	NR
Immunoglobulin A	6p21.32	6	32605884	rs2187668	5	2e-33	HLA-DRB1	HLA-DQA1	Ferreira RC	Nat Genet	20694011	430 Icelandic and Swedish cases, 1,090 Icelandic and Swedish controls	256 Spanish cases, 322 Spanish controls, 86 Finnish cases, 564 Finnish controls
Celiac disease	6p21.32	6	32605884	rs2187668	5	1e-19	HLA-DQA1	HLA-DQA1	van Heel DA	Nat Genet	17558408	778 cases,1,422 controls	991 cases,1,489 controls
Systemic lupus erythematosus	6p21.32	6	32605884	rs2187668	5	3e-21	HLA-DQA1	HLA-DQA1	Hom G	N Engl J Med	18204098	1,311 cases,3,340 controls	793 cases,857 controls
Nephropathy (idiopathic membranous)	6p21.32	6	32605884	rs2187668	5	8e-93	HLA-DQA1	HLA-DQA1	Stanescu HC	N Engl J Med	21323541	556 white ancestry cases, 2,338 white ancestry controls	NR
Celiac disease	6p21.32	6	32605884	rs2187668	5	1e-50	HLA-DQA1, HLA-DQB1	HLA-DQA1	Dubois PC	Nat Genet	20190752	4,533 European descent cases, 10,750 European descent controls	4,918 European descent cases, 5,684 European descent controls
Primary biliary cirrhosis	6p21.32	6	32657578	rs7774434	1	4e-34	MHC	HLA-DQB1 - HLA-DQA2	Mells GF	Nat Genet	21399635	1,840 European ancestry cases, 5,163 European ancestry controls, ~453 Italian cases, ~945 Italian controls, ~481 Canadian cases, ~3,706 Canadian controls	620 European ancestry cases, 2,514 European ancestry controls
Primary biliary cirrhosis	6p21.32	6	32657578	rs7774434	1	3e-26	HLA-DQB1	HLA-DQB1 - HLA-DQA2	Liu X	Nat Genet	20639880	453 Italian cases, 945 Italian controls,	481 Canadian cases, 3,706 Canadian controls
IgE grass sensitization	6p21.32	6	32658079	rs7775228	1	2e-09	HLA region	HLA-DQB1 - HLA-DQA2	Ramasamy A	J Allergy Clin Immunol	22036096	2,315 Caucasian cases, 10,032 Caucasian controls	NR
Asthma	6p21.32	6	32658079	rs7775228	1	5e-15	HLA-DQB1	HLA-DQB1 - HLA-DQA2	Hirota T	Nat Genet	21804548	1,532 Japanese cases, 3,304 Japanese controls	5,639 Japanese cases, 24,608 Japanese controls
Rheumatoid arthritis	6p21.32	6	32663851	rs6457617	4	1e-09	HLA-DQA1, HLA-DQA2	HLA-DQB1 - HLA-DQA2	Julia A	Arthritis Rheum	18668548	400 cases,400 controls	410 cases,394 controls
Rheumatoid arthritis	6p21.32	6	32663851	rs6457617	4	5e-75	MHC	HLA-DQB1 - HLA-DQA2	WTCCC	Nature	17554300	1,860 cases,2,938 controls	NR
Systemic sclerosis	6p21.32	6	32663851	rs6457617	4	2e-37	HLA, DQB1	HLA-DQB1 - HLA-DQA2	Allanore Y	PLoS Genet	21750679	564 French cases, 1,776 French controls	1,682 European cases, 3,926 European controls
Systemic sclerosis	6p21.32	6	32663851	rs6457617	4	4e-17	HLA-DQB1	HLA-DQB1 - HLA-DQA2	Radstake TR	Nat Genet	20383147	2,296 European ancestry cases, 5,171 European ancestry controls	2,753 European ancestry cases, 4,569 European ancestry controls
Graves' disease	6p21.32	6	32663851	rs6457617	4	7e-33	HLA, DRB1, DQA1, DQB1	HLA-DQB1 - HLA-DQA2	Chu X	Nat Genet	21841780	1,468 Han Chinese cases, 1,490 Han Chinese controls	3,994 Han Chinese cases, 3,510 Han Chinese controls
Systemic lupus erythematosus	6p21.32	6	32664458	rs2647012	1	8e-06	HLA-DQA1, HLA-DQA2	HLA-DQB1 - HLA-DQA2	Chung SA	PLoS Genet	21408207	811 anti-dsDNA positive European descent cases, 906 anti-dsDNA negative European descent cases, 4,813 European descent controls	NR
Follicular lymphoma	6p21.32	6	32664458	rs2647012	1	2e-21	HLA-DQB1	HLA-DQB1 - HLA-DQA2	Smedby KE	PLoS Genet	21533074	379 Danish/Swedish cases, 791 Danish/Swedish controls	1,049 European ancestry cases, 3,952 European ancestry controls
Type 1 diabetes	6p21.32	6	32667910	rs2647044	1	1e-16	HLA-DRB1	HLA-DQB1 - HLA-DQA2	Hakonarson H	Nature	17632545	467 trios, 561 cases,1,143 controls	2,350 individuals in 549 families; 390 trios
Pulmonary function	6p21.32	6	32667910	rs2647044	1	6e-06	HLA-DQB1	HLA-DQB1 - HLA-DQA2	Soler Artigas M	Nat Genet	21946350	48,201 European ancestry individuals	46,411 European ancestry individuals
Systemic sclerosis	6p21.32	6	32669156	rs9275390	1	1e-07	HLA-DQB1	HLA-DQB1 - HLA-DQA2	Gorlova O	PLoS Genet	21779181	2,296 European ancestry cases, 5,172 European ancestry controls	3,175 European ancestry cases, 4,210 European ancestry controls
Systemic sclerosis	6p21.32	6	32669156	rs9275390	1	3e-54	HLA-DQB1	HLA-DQB1 - HLA-DQA2	Gorlova O	PLoS Genet	21779181	2,296 European ancestry cases, 5,172 European ancestry controls	3,175 European ancestry cases, 4,210 European ancestry controls
Alopecia areata	6p21.32	6	32678999	rs9275572	1	1e-35	HLA-DQA2	HLA-DQB1 - HLA-DQA2	Petukhova L	Nature	20596022	Up to 1,054 European ancestry cases, 3,278 European ancestry controls	NR
Hepatocellular carcinoma	6p21.32	6	32678999	rs9275572	1	6e-09	HLA-DQ, HLA-DR	HLA-DQB1 - HLA-DQA2	Kumar V	Nat Genet	21499248	721 Japanese cases, 2,890 Japanese controls	673 Japanese cases, 2,596 Japanese controls
Rheumatoid arthritis	6p21.32	6	32680928	rs7765379	1	5e-23	HLA-DRB1	HLA-DQB1 - HLA-DQA2	Freudenberg J	Arthritis Rheum	21452313	801 Korean cases, 757 Korean controls	718 Korean cases, 719 Korean controls
Rheumatoid arthritis	6p21.32	6	32680928	rs7765379	1	5e-23	HLA-DRB1	HLA-DQB1 - HLA-DQA2	Freudenberg J	Arthritis Rheum	21452313	801 Korean cases, 757 Korean controls	718 Korean cases, 719 Korean controls
Systemic sclerosis	6p21.32	6	33042880	rs987870	1	2e-20	HLA-DPA1, HLA-DPB1	HLA-DPA1;HLA-DPB1	Gorlova O	PLoS Genet	21779181	2,296 European ancestry cases, 5,172 European ancestry controls	3,175 European ancestry cases, 4,210 European ancestry controls
Asthma	6p21.32	6	33042880	rs987870	1	2e-10	HLA, DPB1	HLA-DPA1;HLA-DPB1	Noguchi E	PLoS Genet	21814517	938 Japanese pediatric cases, 2,376 Japanese pediatric controls	818 Japanese pediatric cases, 1,032 Japanese pediatric controls, 835 Korean pediatric cases, 421 Korean pediatric controls
Hepatitis B	6p21.32	6	33054861	rs9277535	2	6e-39	HLA-DPB1	HLA-DPB1	Kamatani Y	Nat Genet	19349983	179 Japanese cases, 934 Japanese controls	1,599 Japanese cases, 2,821 Japanese controls, 308 Thai cases, 546 Thai controls
Hepatitis B	6p21.32	6	33054861	rs9277535	2	3e-54	HLA-DPB1	HLA-DPB1	Mbarek H	Hum Mol Genet	21750111	458 Japanese cases, 2,056 Japanese controls	2,209 Japanese cases, 4,440 Japanese controls
Hepatitis B vaccine response	6p21.32	6	33054861	rs9277535	2	3e-12	HLA-DPB1	HLA-DPB1	Png E	Hum Mol Genet	21764829	1,683 Indonesian individuals	1,931 Indonesian individuals
Height	6p21.31	6	34195011	rs1776897	2	7e-06	HMGA1	CYCSL1 - HMGA1	Liu JZ	Twin Res Hum Genet	20397748	11,536 European descent family members	NR
Height	6p21.31	6	34195011	rs1776897	2	8e-11	HMGA1,C6orf106	CYCSL1 - HMGA1	Soranzo N	PLoS Genet	19343178	12,611 individuals	7,187 individuals
Height	6p21.31	6	34195011	rs1776897	2	1e-08	HMGA1, LBH	CYCSL1 - HMGA1	Gudbjartsson DF	Nat Genet	18391951	30,968 individuals	8,541 individuals
Height	6p21.31	6	34238514	rs6918981	1	2e-08	HMGA1, C6orf1, NUDT3	RPL35P2 - NUDT3	Kim JJ	J Hum Genet	19893584	8,842 Korean individuals	NR
Height	6p21.31	6	34238514	rs6918981	1	3e-08	HMGA1	RPL35P2 - NUDT3	Cho YS	Nat Genet	19396169	8,842 Korean individuals	7,861 Korean individuals
Mean corpuscular hemoglobin	6p21.1	6	41925159	rs9349205	1	8e-20	CCND3, BYSL	CCND3	Ganesh SK	Nat Genet	19862010	24,167 European ancestry individuals	9,456 European ancestry individuals
Mean corpuscular volume	6p21.1	6	41925159	rs9349205	1	1e-31	CCND3, BYSL	CCND3	Ganesh SK	Nat Genet	19862010	24,167 European ancestry individuals	9,456 European ancestry individuals
Coronary heart disease	6p21.1	6	43758873	rs6905288	1	7e-08	VEGFA	VEGFA - C6orf223	Davies RW	Circ Cardiovasc Genet	22319020	7,123 European ancestry cases, 6,826 European ancestry controls	5,211 European ancestry cases, 5,821 European ancestry controls
Waist-hip ratio	6p21.1	6	43758873	rs6905288	1	2e-26	VEGFA	VEGFA - C6orf223	Heid IM	Nat Genet	20935629	Up to 77,167 European descent individuals	Up to 113,636 European descent individuals
Lipoprotein-associated phospholipase A2 activity and mass	6p12.3	6	46684222	rs1805017	1	2e-23	PLA2G7	PLA2G7	Grallert H	Eur Heart J	22003152	13,664 European ancestry individuals	NR
Lipoprotein-associated phospholipase A2 activity and mass	6p12.3	6	46684222	rs1805017	1	6e-14	PLA2G7	PLA2G7	Suchindran S	PLoS Genet	20442857	6,668 Caucasian individuals	NR
Type 1 diabetes	6q15	6	90958231	rs11755527	2	5e-12	BACH2	BACH2	Cooper JD	Nat Genet	18978792	3,561 cases,4,646 controls	6,225 cases,6,946 controls, 3,064 trios
Type 1 diabetes autoantibodies	6q15	6	90958231	rs11755527	2	3e-08	BACH2	BACH2	Plagnol V	PLoS Genet	21829393	12,501 European ancestry cases	3,598 affected siblings
Type 1 diabetes	6q15	6	90958231	rs11755527	2	5e-08	BACH2	BACH2	Barrett JC	Nat Genet	19430480	7,514 cases, 9,045 controls	4,267 cases, 4,670 controls, 4,342 trios
Menarche (age at onset)	6q16.3	6	105378954	rs7759938	1	7e-09	LIN28B	HACE1 - LIN28B	Perry JR	Nat Genet	19448620	17,510 women	NR
Menarche (age at onset)	6q16.3	6	105378954	rs7759938	1	5e-60	LIN28B	HACE1 - LIN28B	Elks CE	Nat Genet	21102462	87,802 European ancestry women	Up to 14,731 women
Height	6q16.3	6	105407662	rs314277	2	1e-08	LIN28B	LIN28B	Lettre G	Nat Genet	18391950	15,821 individuals	13,671 individuals
Menarche and menopause (age at onset)	6q16.3	6	105407662	rs314277	2	3e-13	LIN28B	LIN28B	He C	Nat Genet	19448621	17,438 Caucasian women	NR
Digit length ratio	6q16.3	6	105407662	rs314277	2	2e-06	LIN28B	LIN28B	Medland SE	Am J Hum Genet	20303062	2,889 European children and adolescents	3,659 European children
Pulmonary function	6q21	6	109268050	rs2798641	1	8e-09	ARMC2	ARMC2	Soler Artigas M	Nat Genet	21946350	48,201 European ancestry individuals	46,411 European ancestry individuals
Pulmonary function	6q21	6	109268050	rs2798641	1	5e-06	ARMC2	ARMC2	Artigas MS	Nat Genet	21946350
Hematological and biochemical traits	6q21	6	109634828	rs11966072	1	1e-08	C6orf182,CD164	CCDC162	Kamatani Y	Nat Genet	20139978	Up to ~14,700 Japanese individuals	NR
Hematological and biochemical traits	6q21	6	109634828	rs11966072	1	7e-09	C6orf182,CD164	CCDC162	Kamatani Y	Nat Genet	20139978	Up to ~14,700 Japanese individuals	NR
Psoriatic arthritis	6q21	6	111913262	rs33980500	1	1e-20	TRAF3IP2	TRAF3IP2	Huffmeier U	Nat Genet	20953186	572 German cases, 888 German controls	Up to 1,761 European descent cases, 3,727 European descent controls
Psoriasis	6q21	6	111913262	rs33980500	1	1e-16	TRAF3IP2	TRAF3IP2	Ellinghaus E	Nat Genet	20953188	472 German cases, 1,146 German controls	6,015 cases, 6,891 controls
Cholesterol, total	6q22.1	6	116312893	rs9488822	1	2e-10	FRK	FRK	Teslovich TM	Nature	20686565	Up to 100,184 European descent individuals
LDL cholesterol	6q22.1	6	116312893	rs9488822	1	3e-09	FRK	FRK	Teslovich TM	Nature	20686565	Up to 95,454 European descent individuals
QT interval	6q22.31	6	118667522	rs11153730	1	2e-29	SLC35F1, C6orf204, PLN	RPL29P4 - C6orf204	Nolte IM	PLoS One	19587794	3,558 Caucasian individuals	29,527 Caucasian individuals
Ventricular conduction	6q22.31	6	118667522	rs11153730	1	1e-18	C6orf204,SLC35F1,PLN,BRD7P3	RPL29P4 - C6orf204	Sotoodehnia N	Nat Genet	21076409	40,407 European ancestry individuals	7,170 European ancestry individuals
Electrocardiographic traits	6q22.31	6	118680374	rs11970286	1	8e-07	C6orf204	RPL29P4 - C6orf204	Holm H	Nat Genet	20062063	Up to 12,670 Icelandic individuals	Up to 10,352 Icelandic individuals
QT interval	6q22.31	6	118680374	rs11970286	1	2e-24	PLN	RPL29P4 - C6orf204	Pfeufer A	Nat Genet	19305409	15,842 individuals	up to 13,602 individuals
Height	6q22.32	6	126767600	rs1361108	1	9e-06	Intergenic	CENPW - RPS4XP9	N'Diaye A	PLoS Genet	21998595	20,427 African ancestry individuals	Up to 16,436 African American individuals
Menarche (age at onset)	6q22.32	6	126767600	rs1361108	1	2e-08	C6orf173, TRMT11	CENPW - RPS4XP9	Elks CE	Nat Genet	21102462	87,802 European ancestry women	Up to 14,731 women
Waist-hip ratio	6q22.33	6	127452639	rs9491696	1	1e-11	RSPO3	RSPO3	Heid IM	Nat Genet	20935629	Up to 77,167 European descent individuals	Up to 113,636 European descent individuals
Waist-hip ratio	6q22.33	6	127452639	rs9491696	1	2e-32	RSPO3	RSPO3	Heid IM	Nat Genet	20935629	Up to 77,167 European descent individuals	Up to 113,636 European descent individuals
Multiple sclerosis	6q22.33	6	128278798	rs802734	1	6e-09	PTPRK	MRPS17P5 - PTPRK	Sawcer S	Nature	21833088	9,772 European ancestry cases, 16,849 European ancestry controls	4,218 European ancestry cases, 7,296 European ancestry controls
Celiac disease	6q22.33	6	128278798	rs802734	1	3e-14	PTPRK, THEMIS	MRPS17P5 - PTPRK	Dubois PC	Nat Genet	20190752	4,533 European descent cases, 10,750 European descent controls	4,918 European descent cases, 5,684 European descent controls
Hematological and biochemical traits	6q23.3	6	135418635	rs7775698	5	3e-66	HBS1L,MYB	HBS1L - MYB	Kamatani Y	Nat Genet	20139978	Up to ~14,700 Japanese individuals	NR
Hematological and biochemical traits	6q23.3	6	135418635	rs7775698	5	3e-56	HBS1L,MYB	HBS1L - MYB	Kamatani Y	Nat Genet	20139978	Up to ~14,700 Japanese individuals	NR
Hematology traits	6q23.3	6	135418635	rs7775698	5	8e-18	HBS1L,MYB	HBS1L - MYB	Ferreira MA	Am J Hum Genet	19853236	2,538 Australian individuals, 3,477 Dutch individuals	1,543 Australian and European individuals
Hematology traits	6q23.3	6	135418635	rs7775698	5	5e-13	HBS1L,MYB	HBS1L - MYB	Ferreira MA	Am J Hum Genet	19853236	2,538 Australian individuals, 3,477 Dutch individuals	1,543 Australian and European individuals
Red blood cell traits	6q23.3	6	135418635	rs7775698	5	1e-15	HBS1L, MYB	HBS1L - MYB	Kullo IJ	PLoS One	20927387	3,012 European ancestry individuals	NR
Red blood cell traits	6q23.3	6	135418635	rs7775698	5	1e-14	HBS1L,MYB	HBS1L - MYB	Kullo IJ	PLoS One	20927387	3,012 European ancestry individuals	NR
F-cell distribution	6q23.3	6	135419018	rs9399137	1	3e-36	Intergenic	HBS1L - MYB	Menzel S	Nat Genet	17767159	179 adults in upper and lower 5%	90 adults
Hematology traits	6q23.3	6	135419018	rs9399137	1	1e-09	HBS1L,MYB	HBS1L - MYB	Ferreira MA	Am J Hum Genet	19853236	2,538 Australian individuals, 3,477 Dutch individuals	1,543 Australian and European individuals
Other erythrocyte phenotypes	6q23.3	6	135423209	rs9373124	1	7e-14	HBS1L, MYB	HBS1L - MYB	Ganesh SK	Nat Genet	19862010	24,167 European ancestry individuals	9,456 European ancestry individuals
White blood cell types	6q23.3	6	135423209	rs9373124	1	1e-10	HBS1L, MYB	HBS1L - MYB	Okada Y	PLoS Genet	21738478	8,794 Japanese individuals	5,998 Japanese individuals
Hematological and biochemical traits	6q23.3	6	135426573	rs4895441	1	2e-09	HBS1L,MYB	HBS1L - MYB	Kamatani Y	Nat Genet	20139978	Up to ~14,700 Japanese individuals	NR
Mean corpuscular volume	6q23.3	6	135426573	rs4895441	1	7e-86	HBS1L, MYB	HBS1L - MYB	Ganesh SK	Nat Genet	19862010	24,167 European ancestry individuals	9,456 European ancestry individuals
Other erythrocyte phenotypes	6q23.3	6	135435501	rs9483788	1	1e-47	HBS1L, MYB	HBS1L - MYB	Ganesh SK	Nat Genet	19862010	24,167 European ancestry individuals	9,456 European ancestry individuals
Hematocrit	6q23.3	6	135435501	rs9483788	1	3e-15	HBS1L, MYB	HBS1L - MYB	Ganesh SK	Nat Genet	19862010	24,167 European ancestry individuals	9,456 European ancestry individuals
Red blood cell traits	6q23.3	6	135452152	rs6569992	2	6e-09	HBS1L,MYB	HBS1L - MYB	Kullo IJ	PLoS One	20927387	3,012 European ancestry individuals	NR
Red blood cell traits	6q23.3	6	135452152	rs6569992	2	3e-08	HBS1L,MYB	HBS1L - MYB	Kullo IJ	PLoS One	20927387	3,012 European ancestry individuals	NR
Red blood cell traits	6q23.3	6	135452152	rs6569992	2	1e-08	HBS1L,MYB	HBS1L - MYB	Kullo IJ	PLoS One	20927387	3,012 European ancestry individuals	NR
Rheumatoid arthritis	6q23.3	6	138006504	rs6920220	3	1e-07	TNFAIP3, OLIG3	OLIG3 - TNFAIP3	Plenge RM	Nat Genet	17982456	397 cases,1,211 Framingham individuals	2,283 cases,3,258 controls
Ulcerative colitis	6q23.3	6	138006504	rs6920220	3	8e-17	Intergenic	OLIG3 - TNFAIP3	Anderson CA	Nat Genet	21297633	6,687 European ancestry cases, 19,718 European ancestry controls	9,628 European ancestry cases, 12,917 European ancestry controls
Rheumatoid arthritis	6q23.3	6	138006504	rs6920220	3	9e-13	TNFAIP3	OLIG3 - TNFAIP3	Stahl EA	Nat Genet	20453842	5,539 European ancestry cases, 20,169 European ancestry controls	6,768 European ancestry cases, 8,806 European ancestry controls
Rheumatoid arthritis	6q23.3	6	138006504	rs6920220	3	2e-09	OLIG3, TNFIP3	OLIG3 - TNFAIP3	Raychaudhuri S	Nat Genet	18794853	3,393 cases,12,460 controls	3,929 cases,5,807 controls
Rheumatoid arthritis	6q23.3	6	138196066	rs2230926	1	2e-06	OLIG3,TNFAIP3	TNFAIP3	Kochi Y	Nat Genet	20453841	2,303 Japanese cases, 3,380 Japanese controls	4,768 Japanese cases, 17,359 Japanese controls
Systemic lupus erythematosus	6q23.3	6	138196066	rs2230926	1	1e-17	TNFAIP3	TNFAIP3	Han JW	Nat Genet	19838193	1,047 Chinese Han cases, 1,205 Chinese Han controls	3,152 Chinese Han cases, 7,050 Chinese Han controls
Psoriasis	6q23.3	6	138199417	rs610604	1	7e-07	TNFAIP3	TNFAIP3	Strange A	Nat Genet	20953190	2,178 European ancestry cases, 5,175 European ancestry controls	3,174 European ancestry cases, 5,464 European ancestry controls
Psoriasis	6q23.3	6	138199417	rs610604	1	9e-12	TNFAIP3	TNFAIP3	Nair RP	Nat Genet	19169254	1,359 cases, 1,400 controls	5,048 cases, 5,041 controls
Height	6q24.1	6	142679572	rs6570507	1	2e-07	GPR126	GPR126	Liu JZ	Twin Res Hum Genet	20397748	11,536 European descent family members	NR
Height	6q24.1	6	142679572	rs6570507	1	4e-11	GPR126	GPR126	Soranzo N	PLoS Genet	19343178	12,611 individuals	7,187 individuals
Response to antidepressants	6q25.1	6	149329267	rs2500535	1	9e-06	UST	UST	Uher R	Am J Psychiatry	20360315	706 European descent individuals	NR
Response to antidepressants	6q25.1	6	149329267	rs2500535	1	4e-08	UST	UST	Uher R	Am J Psychiatry	20360315	706 European descent individuals	NR
Bone mineral density (spine)	6q25.1	6	151901409	rs4870044	1	2e-11	ESR1	C6orf97	Styrkarsdottir U	N Engl J Med	18445777	5,861 individuals	7,925 individuals
Bone mineral density (hip)	6q25.1	6	151901409	rs4870044	1	2e-07	ESR1, C6orf97	C6orf97	Styrkarsdottir U	N Engl J Med	18445777	5,861 individuals	7,925 individuals
Bone mineral density (hip)	6q25.1	6	151933175	rs1038304	2	4e-10	ESR1	C6orf97	Styrkarsdottir U	Nat Genet	19079262	6,865 individuals	8,510 individuals
Bone mineral density (spine)	6q25.1	6	151933175	rs1038304	2	4e-11	ESR1, C6orf97	C6orf97	Styrkarsdottir U	N Engl J Med	18445777	5,861 individuals	7,925 individuals
Bone mineral density (hip)	6q25.1	6	151933175	rs1038304	2	5e-09	ESR1	C6orf97	Styrkarsdottir U	N Engl J Med	18445777	5,861 individuals	7,925 individuals
Bipolar disorder	6q25.2	6	152738754	rs17082664	1	4e-06	NR	SYNE1	Ferreira MA	Nat Genet	18711365	4,387 cases,6,209 controls	NR
Bipolar disorder and major depressive disorder (combined)	6q25.2	6	152738754	rs17082664	1	1e-06	SYNE1	SYNE1	Liu Y	Mol Psychiatry	20351715	4,387 Caucasian bipolar cases, 6,209 Caucasian controls, 1,695 Dutch MDD cases, 1,761 Dutch controls	NR
Multiple sclerosis	6q25.3	6	159465977	rs1738074	3	4e-07	TAGAP	TAGAP	Patsopoulos NA	Ann Neurol	22190364	5,545 European ancestry cases, 12,153 European ancestry controls	NR
Celiac disease	6q25.3	6	159465977	rs1738074	3	7e-08	TAGAP	TAGAP	Hunt KA	Nat Genet	18311140	767 cases,1,422 controls	1,643 cases,3,406 controls
Multiple sclerosis	6q25.3	6	159465977	rs1738074	3	7e-15	TAGAP	TAGAP	Sawcer S	Nature	21833088	9,772 European ancestry cases, 16,849 European ancestry controls	4,218 European ancestry cases, 7,296 European ancestry controls
Celiac disease	6q25.3	6	159465977	rs1738074	3	3e-15	TAGAP	TAGAP	Dubois PC	Nat Genet	20190752	4,533 European descent cases, 10,750 European descent controls	4,918 European descent cases, 5,684 European descent controls
Crohn's disease	6q25.3	6	159490436	rs212388	1	2e-11	TAGAP	TAGAP - FNDC1	Franke A	Nat Genet	21102463	6,333 European descent cases, 15,056 European descent controls	15,694 European descent cases, 14,026 European descent controls, 414 European descent parent-offspring trios
Crohn's disease and Celiac disease	6q25.3	6	159490436	rs212388	1	2e-10	TAGAP	TAGAP - FNDC1	Festen EA	PLoS Genet	21298027	3,230 European ancestry Crohn's disease cases, 4,829 European ancestry Crohn's disease controls, 768 European ancestry celiac disease cases, 1,422 European ancestry celiac disease controls	3,149 European ancestry Crohn's disease cases, 4,714 European ancestry Crohn's disease controls, 1,835 European ancestry celiac disease cases, 1,669 European ancestry celiac disease controls
LDL cholesterol	6q25.3	6	160578860	rs1564348	1	2e-17	LPA	SLC22A1	Teslovich TM	Nature	20686565	Up to 95,454 European descent individuals
Cholesterol, total	6q25.3	6	160578860	rs1564348	1	1e-16	LPA	SLC22A1	Teslovich TM	Nature	20686565	Up to 100,184 European descent individuals
Prostate cancer	6q25.3	6	160581374	rs651164	1	2e-10	SLC22A1	LOC100289162	Schumacher FR	Hum Mol Genet	21743057	2,782 European ancestry cases, 4,458 European ancestry controls	8,217 European ancestry cases, 6,732 European ancestry controls
Prostate cancer	6q25.3	6	160581374	rs651164	1	2e-09	NR	LOC100289162	Eeles RA	Nat Genet	19767753	1,854 European ancestry cases, 1,894 European ancestry controls	19,879 cases, 18,761 controls (European, Chinese, Japanese, African American, Latino, and Hawaiian ancestry)
Crohn's disease	6q27	6	167437988	rs2301436	1	6e-08	CCR6,FGFR10P,RNASE2	FGFR1OP	McGovern DP	Hum Mol Genet	20570966	896 Caucasian cases, 3,204 Caucasian controls	1,174 Northern European origin cases, 357 Northern European origin controls
Crohn's disease	6q27	6	167437988	rs2301436	1	1e-12	CCR6	FGFR1OP	Barrett JC	Nat Genet	18587394	3,230 cases4,829 controls	1,339 trios, 2,325 cases, 1,809 controls
Fasting glucose-related traits	7p21.2	7	15064309	rs2191349	1	3e-17	DGKB, TMEM195	EEF1A1P26 - TMEM195	Dupuis J	Nat Genet	20081858	up to 46,186 European descent individuals	up to 76,558 European ancestry individuals
Fasting glucose-related traits	7p21.2	7	15064309	rs2191349	1	3e-44	DGKB, TMEM195	EEF1A1P26 - TMEM195	Dupuis J	Nat Genet	20081858	up to 46,186 European descent individuals	up to 76,558 European ancestry individuals
Major depressive disorder	7p15.3	7	21504427	rs17144465	1	6e-06	SP4	SP4	Shi J	Mol Psychiatry	20125088	1,020 European cases, 1,636 European controls	NR
Major depressive disorder (broad)	7p15.3	7	21504427	rs17144465	1	8e-07	SP4	SP4	Shyn SI	Mol Psychiatry	20038947	3,957 cases, 3,428 controls	NR
LDL cholesterol	7p15.3	7	21607352	rs12670798	3	7e-10	DNAH11	DNAH11	Teslovich TM	Nature	20686565	Up to 95,454 European descent individuals
Cholesterol, total	7p15.3	7	21607352	rs12670798	3	7e-10	DNAH11	DNAH11	Teslovich TM	Nature	20686565	Up to 100,184 European descent individuals
Cholesterol, total	7p15.3	7	21607352	rs12670798	3	9e-07	DNAH11	DNAH11	Aulchenko YS	Nat Genet	19060911	22,562 individuals	NR
LDL cholesterol	7p15.3	7	21607352	rs12670798	3	6e-09	DNAH11	DNAH11	Aulchenko YS	Nat Genet	19060911	17,797 individuals	NR
MRI atrophy measures	7p15.3	7	21742974	rs368331	1	4e-06	DNAH11	DNAH11	Furney SJ	Mol Psychiatry	21116278	Up to 434 Caucasian MCI cases, 236 Caucasian AD cases, 284 Caucasian controls	NR
Total ventricular volume	7p15.3	7	21742974	rs368331	1	2e-06	DNAH11	DNAH11	Furney SJ	Mol Psychiatry	21116278	Up to 434 Caucasian MCI cases, 236 Caucasian AD cases, 284 Caucasian controls	NR
Primary biliary cirrhosis	7p14.1	7	37374510	rs6974491	1	4e-08	Intergenic	ELMO1	Mells GF	Nat Genet	21399635	1,840 European ancestry cases, 5,163 European ancestry controls, ~453 Italian cases, ~945 Italian controls, ~481 Canadian cases, ~3,706 Canadian controls	620 European ancestry cases, 2,514 European ancestry controls
Celiac disease	7p14.1	7	37374510	rs6974491	1	2e-07	ELMO1	ELMO1	Dubois PC	Nat Genet	20190752	4,533 European descent cases, 10,750 European descent controls	4,918 European descent cases, 5,684 European descent controls
Serum metabolites	7p13	7	44229068	rs1799884	1	2e-19	GCK	GCK	Kim YJ	Nat Genet	21909109	12,545 Korean individuals	Up to 30,395 East Asian ancestry individuals
Glycated hemoglobin levels	7p13	7	44229068	rs1799884	1	1e-20	GCK	GCK	Soranzo N	Diabetes	20858683	up to 46,368 European ancestry individuals	NR
Fasting plasma glucose	7p13	7	44235668	rs4607517	2	1e-25	GCK	GCK - YKT6	Prokopenko I	Nat Genet	19060907	35,812 individuals	NR
Fasting glucose-related traits	7p13	7	44235668	rs4607517	2	7e-92	GCK	GCK - YKT6	Dupuis J	Nat Genet	20081858	up to 46,186 European descent individuals	up to 76,558 European ancestry individuals
Fasting glucose-related traits	7p13	7	44235668	rs4607517	2	2e-16	GCK	GCK - YKT6	Dupuis J	Nat Genet	20081858	up to 46,186 European descent individuals	up to 76,558 European ancestry individuals
LDL cholesterol	7p13	7	44579180	rs2072183	1	4e-11	NPC1L1	NPC1L1	Teslovich TM	Nature	20686565	Up to 95,454 European descent individuals
Cholesterol, total	7p13	7	44579180	rs2072183	1	3e-11	NPC1L1	NPC1L1	Teslovich TM	Nature	20686565	Up to 100,184 European descent individuals
Insulin-like growth factors	7p12.3	7	46753553	rs700752	1	4e-21	TNS3	TTC4P1 - EPS15L2	Kaplan RC	Hum Mol Genet	21216879	10,280 European ancestry individuals	NR
Insulin-like growth factors	7p12.3	7	46753553	rs700752	1	5e-09	TNS3	TTC4P1 - EPS15L2	Kaplan RC	Hum Mol Genet	21216879	10,280 European ancestry individuals	NR
Caffeine consumption	7q11.23	7	72856269	rs2240466	1	1e-06	NR	BAZ1B	Cornelis MC	PLoS Genet	21490707	47,431 European ancestry individuals	NR
Triglycerides	7q11.23	7	72856269	rs2240466	1	1e-12	MLXIPL	BAZ1B	Aulchenko YS	Nat Genet	19060911	17,815 individuals	NR
Triglycerides	7q11.23	7	72864869	rs714052	1	3e-15	MLXIPL	BAZ1B	Kathiresan S	Nat Genet	19060906	19,840 individuals	Up to 20,623 individuals
Hypertriglyceridemia	7q11.23	7	72864869	rs714052	1	3e-06	MLXIPL	BAZ1B	Johansen CT	Nat Genet	20657596	463 European ancestry cases, 1,197 European ancestry controls	NR
Triglycerides	7q11.23	7	72982874	rs17145738	3	9e-59	MLXIPL	TBL2	Teslovich TM	Nature	20686565	Up to 96,598 European descent individuals
HDL cholesterol	7q11.23	7	72982874	rs17145738	3	1e-09	MLXIPL	TBL2	Teslovich TM	Nature	20686565	99,900 European descent individuals
Triglycerides	7q11.23	7	72982874	rs17145738	3	7e-22	BCL7B, TBL2, MLXIPL	TBL2	Kathiresan S	Nat Genet	18193044	2,758 individuals	18,544 individuals
Triglycerides	7q11.23	7	72982874	rs17145738	3	2e-12	MLXIPL	TBL2	Willer CJ	Nat Genet	18193043	8,684 individuals	5,312-9,707 individuals
Iris characteristics	7q21.11	7	83656800	rs10235789	1	3e-06	SEMA3A	SEMA3A	Larsson M	Am J Hum Genet	21835309	2,121 European ancestry individuals	499 European ancestry adolescent twins and siblings, 73 European ancestry adults
Iris characteristics	7q21.11	7	83656800	rs10235789	1	7e-11	SEMA3A	SEMA3A	Larsson M	Am J Hum Genet	21835309	2,121 European ancestry individuals	499 European ancestry adolescent twins and siblings, 73 European ancestry adults
Height	7q21.2	7	92264410	rs2282978	2	1e-08	CDK6	CDK6	Soranzo N	PLoS Genet	19343178	12,611 individuals	7,187 individuals
Height	7q21.2	7	92264410	rs2282978	2	8e-23	CDK6	CDK6	Weedon MN	Nat Genet	18391952	13,665 individuals	16,482 individuals
Height	7q21.2	7	92264410	rs2282978	2	1e-08	CDK6, PEX1, GATAD1, ERVWE1	CDK6	Gudbjartsson DF	Nat Genet	18391951	30,968 individuals	8,541 individuals
Hematological and biochemical traits	7q21.2	7	92408370	rs445	2	2e-08	CDK6	CDK6	Kamatani Y	Nat Genet	20139978	Up to ~14,700 Japanese individuals	NR
White blood cell types	7q21.2	7	92408370	rs445	2	7e-10	CDK6	CDK6	Okada Y	PLoS Genet	21738478	8,794 Japanese individuals	5,998 Japanese individuals
White blood cell count	7q21.2	7	92408370	rs445	2	4e-07	CDK6	CDK6	Reiner AP	PLoS Genet	21738479	16,388 African American individuals	3,551 Hispanic American individuals, 14,767 Japanese individuals, 19,509 European American individuals
Prostate cancer	7q21.3	7	97816327	rs6465657	1	1e-09	LMTK2	LMTK2	Eeles RA	Nat Genet	18264097	1,854 cases, 1,894 controls	3,268 cases, 3,366 controls
Prostate cancer	7q21.3	7	97816327	rs6465657	1	2e-08	NR	LMTK2	Eeles RA	Nat Genet	19767753	1,854 European ancestry cases, 1,894 European ancestry controls	19,879 cases, 18,761 controls (European, Chinese, Japanese, African American, Latino, and Hawaiian ancestry)
Anthropometric traits	7q22.1	7	99207876	rs7792939	2	6e-06	ZNF498	ZNF655 - ZNF498	Polasek O	Croat Med J	19260139	898 individuals	NR
Anthropometric traits	7q22.1	7	99207876	rs7792939	2	4e-06	ZNF498	ZNF655 - ZNF498	Polasek O	Croat Med J	19260139	898 individuals	NR
Anthropometric traits	7q22.1	7	99207876	rs7792939	2	5e-06	ZNF498	ZNF655 - ZNF498	Polasek O	Croat Med J	19260139	898 individuals	NR
Serum dehydroepiandrosterone sulphate levels	7q22.1	7	99489571	rs17277546	1	2e-11	TRIM4, CYP3A43	TRIM4	Zhai G	PLoS Genet	21533175	14,846 European descent individuals	NR
Metabolic traits	7q22.1	7	99489571	rs17277546	1	9e-40	CYP3A4	TRIM4	Suhre K	Nature	21886157	2,820 European ancestry individuals	NR
Serum iron levels	7q22.1	7	100235970	rs7385804	2	7e-08	TFR2	TFR2	Pichler I	Hum Mol Genet	21208937	Up to 5,633 Caucasian individuals	Up to 3,457 Caucasian individuals
Hematological parameters	7q22.1	7	100235970	rs7385804	2	5e-10	TFR2	TFR2	Soranzo N	Nat Genet	19820697	4,627 European individuals	9,316 European individuals
Hematocrit	7q22.1	7	100235970	rs7385804	2	4e-10	TFR2	TFR2	Ganesh SK	Nat Genet	19862010	24,167 European ancestry individuals	9,456 European ancestry individuals
Mean platelet volume	7q22.3	7	106372219	rs342293	1	2e-33	PIK3CG	FLJ36031 - PIK3CG	Soranzo N	Nat Genet	19820697	4,627 European individuals	9,316 European individuals
Mean platelet volume	7q22.3	7	106372219	rs342293	1	1e-24	Intergenic	FLJ36031 - PIK3CG	Soranzo N	Blood	19221038	1,221 individuals	7,365 individuals
Carotid intima media thickness	7q22.3	7	106409452	rs17398575	1	2e-12	PIK3CG	FLJ36031 - PIK3CG	Bis JC	Nat Genet	21909108	Up to 31,211 European ancestry individuals	11,273 European ancestry individuals
Carotid intima media thickness	7q22.3	7	106409452	rs17398575	1	3e-06	PIK3CG	FLJ36031 - PIK3CG	Bis JC	Nat Genet	21909108	Up to 31,211 European ancestry individuals	11,273 European ancestry individuals
Ulcerative colitis	7q31.1	7	107503441	rs4598195	1	1e-06	SLC26A3, DLD, LAMB1	SLC26A3 - DLD	Silverberg MS	Nat Genet	19122664	1,022 cases, 2,503 controls	1,387 cases, 1,115 controls
Ulcerative colitis	7q31.1	7	107503441	rs4598195	1	8e-08	DLD,LAMB1	SLC26A3 - DLD	McGovern DP	Nat Genet	20228799	2,693 European descent cases, 6,791 European descent controls	2,009 European descent cases, 1,580 European descent controls
Smoking behavior	7q31.1	7	108544461	rs1404697	1	8e-06	Intergenic	C7orf66 - EIF3IP1	Yoon D	Hum Genet	22006218	8,842 Korean smokers	1,366 African American smokers and family members, 671 European ancestry smokers and family members
Smoking behavior	7q31.1	7	108544461	rs1404697	1	5e-06	Intergenic	C7orf66 - EIF3IP1	Yoon D	Hum Genet	22006218	8,842 Korean smokers	1,366 African American smokers and family members, 671 European ancestry smokers and family members
Smoking behavior	7q31.1	7	108548660	rs848353	2	9e-07	C7orf66, LOC154907, PNPLA8, THAP5, DNAJB9	C7orf66 - EIF3IP1	Yoon D	Hum Genet	22006218	8,842 Korean smokers	1,366 African American smokers and family members, 671 European ancestry smokers and family members
Smoking behavior	7q31.1	7	108548660	rs848353	2	2e-06	C7orf66, LOC154907, PNPLA8, THAP5, DNAJB9	C7orf66 - EIF3IP1	Yoon D	Hum Genet	22006218	8,842 Korean smokers	1,366 African American smokers and family members, 671 European ancestry smokers and family members
Smoking behavior	7q31.1	7	108548660	rs848353	2	3e-07	C7orf66, LOC154907, PNPLA8, THAP5, DNAJB9	C7orf66 - EIF3IP1	Yoon D	Hum Genet	22006218	8,842 Korean smokers	1,366 African American smokers and family members, 671 European ancestry smokers and family members
PR interval	7q31.2	7	116186241	rs3807989	1	4e-28	CAV1, CAV2	CAV1	Pfeufer A	Nat Genet	20062060	28,517 European descent individuals	NR
Electrocardiographic traits	7q31.2	7	116186241	rs3807989	1	7e-13	CAV1	CAV1	Holm H	Nat Genet	20062063	Up to 12,670 Icelandic individuals	Up to 10,352 Icelandic individuals
Biomedical quantitative traits	7q31.31	7	121033121	rs7776725	1	2e-06	FAM3C	FAM3C	Cho YS	Nat Genet	19396169	8,842 Korean individuals	7,861 Korean individuals
Biomedical quantitative traits	7q31.31	7	121033121	rs7776725	1	1e-11	FAM3C	FAM3C	Cho YS	Nat Genet	19396169	8,842 Korean individuals	7,861 Korean individuals
Ulcerative colitis	7q32.1	7	128573967	rs4728142	1	2e-08	IRF5, TNPO3	KCP - IRF5	Anderson CA	Nat Genet	21297633	6,687 European ancestry cases, 19,718 European ancestry controls	9,628 European ancestry cases, 12,917 European ancestry controls
Systemic lupus erythematosus	7q32.1	7	128573967	rs4728142	1	8e-19	IRF5	KCP - IRF5	Han JW	Nat Genet	19838193	1,047 Chinese Han cases, 1,205 Chinese Han controls	3,152 Chinese Han cases, 7,050 Chinese Han controls
Systemic lupus erythematosus	7q32.1	7	128594183	rs10488631	10	7e-18	IRF5	IRF5 - TNPO3	Chung SA	PLoS Genet	21408207	811 anti-dsDNA positive European descent cases, 906 anti-dsDNA negative European descent cases, 4,813 European descent controls	NR
Systemic sclerosis	7q32.1	7	128594183	rs10488631	10	4e-07	TNPO3, IRF5	IRF5 - TNPO3	Allanore Y	PLoS Genet	21750679	564 French cases, 1,776 French controls	1,682 European cases, 3,926 European controls
Rheumatoid arthritis	7q32.1	7	128594183	rs10488631	10	4e-11	IRF5	IRF5 - TNPO3	Stahl EA	Nat Genet	20453842	5,539 European ancestry cases, 20,169 European ancestry controls	6,768 European ancestry cases, 8,806 European ancestry controls
Systemic sclerosis	7q32.1	7	128594183	rs10488631	10	2e-13	TNPO, IRF5	IRF5 - TNPO3	Radstake TR	Nat Genet	20383147	2,296 European ancestry cases, 5,171 European ancestry controls	2,753 European ancestry cases, 4,569 European ancestry controls
Systemic sclerosis	7q32.1	7	128594183	rs10488631	10	8e-07	IRF5	IRF5 - TNPO3	Gorlova O	PLoS Genet	21779181	2,296 European ancestry cases, 5,172 European ancestry controls	3,175 European ancestry cases, 4,210 European ancestry controls
Systemic sclerosis	7q32.1	7	128594183	rs10488631	10	1e-09	IRF5	IRF5 - TNPO3	Gorlova O	PLoS Genet	21779181	2,296 European ancestry cases, 5,172 European ancestry controls	3,175 European ancestry cases, 4,210 European ancestry controls
Systemic sclerosis	7q32.1	7	128594183	rs10488631	10	2e-10	IRF5	IRF5 - TNPO3	Gorlova O	PLoS Genet	21779181	2,296 European ancestry cases, 5,172 European ancestry controls	3,175 European ancestry cases, 4,210 European ancestry controls
Systemic sclerosis	7q32.1	7	128594183	rs10488631	10	2e-07	IRF5	IRF5 - TNPO3	Gorlova O	PLoS Genet	21779181	2,296 European ancestry cases, 5,172 European ancestry controls	3,175 European ancestry cases, 4,210 European ancestry controls
Primary biliary cirrhosis	7q32.1	7	128594183	rs10488631	10	3e-10	IRF5,TNPO3	IRF5 - TNPO3	Liu X	Nat Genet	20639880	453 Italian cases, 945 Italian controls,	481 Canadian cases, 3,706 Canadian controls
Systemic lupus erythematosus	7q32.1	7	128594183	rs10488631	10	2e-11	IRF5, TNPO3	IRF5 - TNPO3	Hom G	N Engl J Med	18204098	1,311 cases,3,340 controls	793 cases,857 controls
Primary biliary cirrhosis	7q32.1	7	128594183	rs10488631	10	2e-07	IRF5-TNPO3	IRF5 - TNPO3	Hirschfield GM	N Engl J Med	19458352	505 cases, 1,507 controls	up to 526 cases, 1,206 controls
Systemic lupus erythematosus	7q32.1	7	128617466	rs12531711	1	6e-09	IRF5	TNPO3	Chung SA	PLoS Genet	21408207	811 anti-dsDNA positive European descent cases, 906 anti-dsDNA negative European descent cases, 4,813 European descent controls	NR
Primary biliary cirrhosis	7q32.1	7	128617466	rs12531711	1	9e-17	IRF5	TNPO3	Mells GF	Nat Genet	21399635	1,840 European ancestry cases, 5,163 European ancestry controls, ~453 Italian cases, ~945 Italian controls, ~481 Canadian cases, ~3,706 Canadian controls	620 European ancestry cases, 2,514 European ancestry controls
Electrocardiographic traits	7q36.1	7	150637863	rs4725982	1	3e-06	KCNH2	ABP1 - KCNH2	Chambers JC	Nat Genet	20062061	6,543 Indian Asians	6,243 Indian Asians, 5,370 Europeans
QT interval	7q36.1	7	150637863	rs4725982	1	5e-16	KCNH2	ABP1 - KCNH2	Newton-Cheh C	Nat Genet	19305408	13,685 individuals	15,854 individuals
Hematocrit	7q36.1	7	151415041	rs10224002	1	6e-15	PRKAG2	PRKAG2	Ganesh SK	Nat Genet	19862010	24,167 European ancestry individuals	9,456 European ancestry individuals
Hemoglobin	7q36.1	7	151415041	rs10224002	1	3e-15	PRKAG2	PRKAG2	Ganesh SK	Nat Genet	19862010	24,167 European ancestry individuals	9,456 European ancestry individuals
Amyotrophic lateral sclerosis	7q36.2	7	154210798	rs10260404	2	3e-06	DPP6	DPP6	Cronin S	Eur J Hum Genet	18987618	958 cases,932 controls	309 cases,404 controls
Amyotrophic lateral sclerosis	7q36.2	7	154210798	rs10260404	2	3e-06	DPP6	DPP6	Cronin S	Hum Mol Genet	18057069	221 cases,211 controls	737 cases,721 controls
Amyotrophic lateral sclerosis	7q36.2	7	154210798	rs10260404	2	5e-08	DPP6	DPP6	van Es MA	Nat Genet	18084291	737 cases,721 controls	1,030 cases,1,195 controls
Response to citalopram treatment	7q36.3	7	156880398	rs6966038	1	4e-07	UBE3C	MNX1 - UBE3C	Garriock HA	Biol Psychiatry	19846067	Up to 883 responders, 608 non-responders	NR
Response to citalopram treatment	7q36.3	7	156880398	rs6966038	1	5e-07	UBE3C	MNX1 - UBE3C	Garriock HA	Biol Psychiatry	19846067	Up to 883 responders, 608 non-responders	NR
LDL cholesterol	8p23.1	8	9183358	rs9987289	5	7e-15	PPP1R3B	PPP1R3B - TNKS	Teslovich TM	Nature	20686565	Up to 95,454 European descent individuals
Cholesterol, total	8p23.1	8	9183358	rs9987289	5	9e-24	PPP1R3B	PPP1R3B - TNKS	Teslovich TM	Nature	20686565	Up to 100,184 European descent individuals
HDL cholesterol	8p23.1	8	9183358	rs9987289	5	6e-25	PPP1R3B	PPP1R3B - TNKS	Teslovich TM	Nature	20686565	99,900 European descent individuals
C-reactive protein	8p23.1	8	9183358	rs9987289	5	3e-13	PPP1R3B	PPP1R3B - TNKS	Dehghan A	Circulation	21300955	66,185 European ancestry individuals	16,540 European ancestry individuals
HDL Cholesterol - Triglycerides (HDLC-TG)	8p23.1	8	9183358	rs9987289	5	1e-08	LOC100129150	PPP1R3B - TNKS	Kraja AT	Diabetes	21386085	22,161 European ancestry individuals	NR
Metabolic syndrome (bivariate traits)	8p23.1	8	9183358	rs9987289	5	4e-08	LOC100129150	PPP1R3B - TNKS	Kraja AT	Diabetes	21386085	22,161 European ancestry individuals	NR
Systemic lupus erythematosus	8p23.1	8	11343973	rs2736340	1	3e-07	BLK	FAM167A - BLK	Chung SA	PLoS Genet	21408207	811 anti-dsDNA positive European descent cases, 906 anti-dsDNA negative European descent cases, 4,813 European descent controls	NR
Rheumatoid arthritis	8p23.1	8	11343973	rs2736340	1	6e-09	BLK	FAM167A - BLK	Gregersen PK	Nat Genet	19503088	2,418 cases, 4,504 controls	2,604 cases, 2,882 controls
Rheumatoid arthritis	8p23.1	8	11359638	rs1600249	1	5e-06	BLK	BLK	Freudenberg J	Arthritis Rheum	21452313	801 Korean cases, 757 Korean controls	718 Korean cases, 719 Korean controls
Rheumatoid arthritis	8p23.1	8	11359638	rs1600249	1	5e-06	BLK	BLK	Freudenberg J	Arthritis Rheum	21452313	801 Korean cases, 757 Korean controls	718 Korean cases, 719 Korean controls
Non-alcoholic fatty liver disease histology (lobular)	8p23.1	8	11684463	rs2645424	1	3e-06	FDFT1	FDFT1	Chalasani N	Gastroenterology	20708005	236 non-Hispanic Caucasian women	NR
Non-alcoholic fatty liver disease histology (other)	8p23.1	8	11684463	rs2645424	1	7e-07	FDFT1	FDFT1	Chalasani N	Gastroenterology	20708005	236 non-Hispanic Caucasian women	NR
Obesity	8p22	8	17977650	rs17126232	2	8e-08	ASAH1	MRPS18CP3 - NAT1	Wang K	PLoS One	21552555	520 non-Hispanic Caucasian cases, 540 non-Hispanic Caucasian controls	1,196 non-Hispanic Caucasian individuals
Obesity	8p22	8	17977650	rs17126232	2	2e-07	ASAH1	MRPS18CP3 - NAT1	Wang K	PLoS One	21552555	520 non-Hispanic Caucasian cases, 540 non-Hispanic Caucasian controls	1,196 non-Hispanic Caucasian individuals
Obesity	8p22	8	17977650	rs17126232	2	4e-07	ASAH1	MRPS18CP3 - NAT1	Wang K	PLoS One	21552555	520 non-Hispanic Caucasian cases, 540 non-Hispanic Caucasian controls	1,196 non-Hispanic Caucasian individuals
Cholesterol, total	8p22	8	18272881	rs1495741	2	2e-09	NAT2	NAT2 - PSD3	Teslovich TM	Nature	20686565	Up to 100,184 European descent individuals
Triglycerides	8p22	8	18272881	rs1495741	2	4e-14	NAT2	NAT2 - PSD3	Teslovich TM	Nature	20686565	Up to 96,598 European descent individuals
Bladder cancer	8p22	8	18272881	rs1495741	2	4e-11	NAT2	NAT2 - PSD3	Rothman N	Nat Genet	20972438	3,532 European descent cases, 5,120 European descent controls	8,382 cases, 48,275 controls
HDL cholesterol	8p21.3	8	19819724	rs328	3	9e-23	LPL	LPL	Kathiresan S	Nat Genet	18193044	2,758 individuals	18,544 individuals
Triglycerides	8p21.3	8	19819724	rs328	3	2e-28	LPL	LPL	Kathiresan S	Nat Genet	18193044	2,758 individuals	18,544 individuals
Triglycerides	8p21.3	8	19819724	rs328	3	5e-07	LPL	LPL	Saxena R	Science	17463246	up to 5,217 individuals	NR
Triglycerides	8p21.3	8	19819724	rs328	3	1e-09	LPL	LPL	Tan A	Hum Mol Genet	22171074	1,999 Chinese Han ancestry individuals	996 Chinese Han ancestry individuals, 500 Zhuang Chinese ancestry individuals
Metabolic traits	8p21.3	8	19830921	rs10096633	1	5e-08	LPL	LPL - RPL30P9	Sabatti C	Nat Genet	19060910	4,763 individuals	NR
Triglycerides	8p21.3	8	19830921	rs10096633	1	2e-18	LPL	LPL - RPL30P9	Aulchenko YS	Nat Genet	19060911	17,815 individuals	NR
Triglycerides	8p21.3	8	19844222	rs12678919	3	2e-115	LPL	LPL - RPL30P9	Teslovich TM	Nature	20686565	Up to 96,598 European descent individuals
HDL cholesterol	8p21.3	8	19844222	rs12678919	3	1e-97	LPL	LPL - RPL30P9	Teslovich TM	Nature	20686565	99,900 European descent individuals
HDL cholesterol	8p21.3	8	19844222	rs12678919	3	2e-34	LPL	LPL - RPL30P9	Kathiresan S	Nat Genet	19060906	19,840 individuals	Up to 20,623 individuals
Triglycerides	8p21.3	8	19844222	rs12678919	3	2e-41	LPL	LPL - RPL30P9	Kathiresan S	Nat Genet	19060906	19,840 individuals	Up to 20,623 individuals
HDL cholesterol	8p21.3	8	19847690	rs10503669	3	8e-43	LPL	LPL - RPL30P9	Kim YJ	Nat Genet	21909109	12,545 Korean individuals	Up to 30,395 East Asian ancestry individuals
Triglycerides	8p21.3	8	19847690	rs10503669	3	7e-39	LPL	LPL - RPL30P9	Kim YJ	Nat Genet	21909109	12,545 Korean individuals	Up to 30,395 East Asian ancestry individuals
Triglycerides	8p21.3	8	19847690	rs10503669	3	4e-22	LPL	LPL - RPL30P9	Willer CJ	Nat Genet	18193043	8,684 individuals	5,312-9,707 individuals
HDL cholesterol	8p21.3	8	19847690	rs10503669	3	4e-19	LPL	LPL - RPL30P9	Willer CJ	Nat Genet	18193043	8,656 individuals	11,399 individuals
Cardiovascular disease risk factors	8p21.3	8	19849757	rs17091905	1	5e-15	LPL	LPL - RPL30P9	Middelberg RP	BMC Med Genet	21943158	11,683 individuals	NR
Cardiovascular disease risk factors	8p21.3	8	19849757	rs17091905	1	6e-12	LPL	LPL - RPL30P9	Middelberg RP	BMC Med Genet	21943158	11,683 individuals	NR
Waist circumference and related phenotypes	8p21.3	8	19865175	rs2083637	2	5e-06	LPL	LPL - RPL30P9	Chambers JC	Nat Genet	18454146	2,684 Asian Indian men	11,955 Asian Indian and European individuals
Metabolic syndrome	8p21.3	8	19865175	rs2083637	2	2e-10	LPL	LPL - RPL30P9	Zabaneh D	PLoS One	20694148	2,554 Indian Asian men	2,240 Indian Asian men
HDL cholesterol	8p21.3	8	19865175	rs2083637	2	6e-18	LPL	LPL - RPL30P9	Aulchenko YS	Nat Genet	19060911	21,412 individuals	NR
Bipolar disorder and schizophrenia	8p21.3	8	20066049	rs1106634	1	4e-06	NR	ATP6V1B2	Wang KS	Schizophr Res	20889312	651 European American bipolar cases, 1,171 European American schizophrenia cases, 2,412 European American controls	NR
Major depressive disorder (broad)	8p21.3	8	20066049	rs1106634	1	7e-07	ATP6V1B2, SLC18A1, LZTS1	ATP6V1B2	Shyn SI	Mol Psychiatry	20038947	3,957 cases, 3,428 controls	NR
Prostate cancer	8p21.2	8	23526463	rs1512268	1	4e-11	NKX3.1	SLC25A37 - NKX3-1	Takata R	Nat Genet	20676098	1,583 Japanese cases, 3,386 Japanese controls	3,001 cases, 5,415 controls
Prostate cancer	8p21.2	8	23526463	rs1512268	1	3e-30	NKX3.1	SLC25A37 - NKX3-1	Eeles RA	Nat Genet	19767753	1,854 European ancestry cases, 1,894 European ancestry controls	19,879 cases, 18,761 controls (European, Chinese, Japanese, African American, Latino, and Hawaiian ancestry)
Fasting plasma glucose	8p11.21	8	40484239	rs2722425	1	2e-08	ZMAT4	ZMAT4	Meigs JB	BMC Med Genet	17903298	1,087 individuals(Framingham)	NR
Fasting plasma glucose	8p11.21	8	40484239	rs2722425	1	9e-06	ZMAT4	ZMAT4	Meigs JB	BMC Med Genet	17903298	1,087 individuals(Framingham)	NR
Intracranial aneurysm	8q11.23	8	55437524	rs9298506	1	1e-12	SOX17	SEC11B - RP1	Yasuno K	Nat Genet	20364137	2,780 European cases, 12,515 European controls	3,111 Japanese cases, 1,666 Japanese controls
Intracranial aneurysm	8q11.23	8	55437524	rs9298506	1	2e-09	SOX17	SEC11B - RP1	Bilguvar K	Nat Genet	18997786	1,580 European cases,6,276 European controls	495 Japanese cases,676 Japanese controls
Height	8q12.1	8	57100791	rs13273123	1	3e-06	PLAG1	PLAG1	Kim JJ	J Hum Genet	19893584	8,842 Korean individuals	NR
Height	8q12.1	8	57100791	rs13273123	1	1e-09	PLAG1	PLAG1	Cho YS	Nat Genet	19396169	8,842 Korean individuals	7,861 Korean individuals
Cholesterol, total	8q12.1	8	59388565	rs2081687	1	9e-13	CYP7A1	UBXN2B - CYP7A1	Teslovich TM	Nature	20686565	Up to 100,184 European descent individuals
LDL cholesterol	8q12.1	8	59388565	rs2081687	1	4e-09	CYP7A1	UBXN2B - CYP7A1	Teslovich TM	Nature	20686565	Up to 95,454 European descent individuals
Vascular endothelial growth factor levels	8q23.1	8	106581528	rs6993770	1	5e-23	ZFPM2, LRP12	ZFPM2	Debette S	Circ Res	21757650	3,527 European descent individuals	1,727 European descent individuals
Platelet counts	8q23.1	8	106581528	rs6993770	1	4e-17	ZFPM2	ZFPM2	Gieger C	Nature	22139419	48,666 individuals of European ancestry	Up to 18,838 individuals of European ancestry
Colorectal cancer	8q23.3	8	117630683	rs16892766	1	4e-07	EIF3H	TRPS1 - EIF3H	Peters U	Hum Genet	21761138	2,906 European descent cases, 3,416 European descent controls	8,161 European descent cases, 9,101 European descent controls
Colorectal cancer	8q23.3	8	117630683	rs16892766	1	3e-18	EIF3H	TRPS1 - EIF3H	Tomlinson IP	Nat Genet	18372905	922 cases, 927 controls	17,872 cases,17,526 controls
Type 2 diabetes	8q24.11	8	118184783	rs13266634	8	7e-06	SLC30A8	SLC30A8	Timpson NJ	Diabetes	19056611	1,924 cases, 2,938 controls	3,757 cases, 5,346 controls
Type 2 diabetes and other traits	8q24.11	8	118184783	rs13266634	8	8e-08	SLC30A8	SLC30A8	Rung J	Nat Genet	19734900	679 French cases, 697 French controls	5,579 European cases, 7,096 European controls
Type 2 diabetes	8q24.11	8	118184783	rs13266634	8	6e-08	SLC30A8	SLC30A8	Sladek R	Nature	17293876	661 cases,614 controls	2,617 cases,2,894 controls
Glycated hemoglobin levels	8q24.11	8	118184783	rs13266634	8	5e-08	SLC30A8	SLC30A8	Pare G	PLoS Genet	19096518	14,618 Caucasian women	455 Caucasian men and women
Type 2 diabetes	8q24.11	8	118184783	rs13266634	8	5e-08	SLC30A8	SLC30A8	Scott LJ	Science	17463248	1,161 cases,1,174 controls	1,215 cases,1,258 controls (also includes meta-analysis from DGI+FUSION+WTCCC)
Type 2 diabetes	8q24.11	8	118184783	rs13266634	8	3e-06	SLC30A8	SLC30A8	Steinthorsdottir V	Nat Genet	17460697	1,399 EA cases,5,275 EA controls	2,437 EA cases,7,287 EA controls
Type 2 diabetes	8q24.11	8	118184783	rs13266634	8	5e-08	SLC30A8	SLC30A8	Zeggini E	Science	17463249	1,924 cases,2,938 controls	3,757 cases,5,346 controls (also includes meta-analysis from DGI+FUSION+WTCCC)
Type 2 diabetes	8q24.11	8	118184783	rs13266634	8	5e-08	SLC30A8	SLC30A8	Saxena R	Science	17463246	1,464 cases,1,467 controls	5,065 cases,5,785 controls (also includes meta-analysis from DGI+FUSION+WTCCC)
Type 2 diabetes	8q24.11	8	118184783	rs13266634	8	2e-14	SLC30A8	SLC30A8	Takeuchi F	Diabetes	19401414	519 Japanese cases, 503 Japanese controls	5,629 Japanese cases, 7,370 Japanese controls
Fasting glucose-related traits	8q24.11	8	118185733	rs11558471	1	3e-11	SLC30A8	SLC30A8	Dupuis J	Nat Genet	20081858	up to 46,186 European descent individuals	up to 76,558 European ancestry individuals
Proinsulin levels	8q24.11	8	118185733	rs11558471	1	3e-18	SLC30A8	SLC30A8	Strawbridge RJ	Diabetes	21873549	10,701 European ancestry nondiabetic adults	16,378 European ancestry nondiabetic adults
Liver enzyme levels (alkaline phosphatase)	8q24.13	8	126482077	rs2954021	2	2e-13	TRIB1	TRIB1 - FAM84B	Chambers JC	Nat Genet	22001757	Up to 52,350 European ancestry individuals, up to 8,739 Indian Asian individuals	NR
Liver enzyme levels (alanie transaminase)	8q24.13	8	126482077	rs2954021	2	5e-09	TRIB1	TRIB1 - FAM84B	Chambers JC	Nat Genet	22001757	Up to 52,350 European ancestry individuals, up to 8,739 Indian Asian individuals	NR
LDL cholesterol	8q24.13	8	126482077	rs2954021	2	1e-07	TRIB1	TRIB1 - FAM84B	Waterworth DM	Arterioscler Thromb Vasc Biol	20864672	up to 17,243 white European descent individuals	up to 37,774 white European descent individuals, up to 9,665 Indian Asian individuals
Triglycerides	8q24.13	8	126486409	rs17321515	1	7e-13	TRIB1	TRIB1 - FAM84B	Willer CJ	Nat Genet	18193043	8,684 individuals	5,312-9,707 individuals
Triglycerides	8q24.13	8	126486409	rs17321515	1	4e-17	TRIB1	TRIB1 - FAM84B	Kathiresan S	Nat Genet	18193044	2,758 individuals	18,544 individuals
Triglycerides	8q24.13	8	126490972	rs2954029	5	3e-55	TRIB1	TRIB1 - FAM84B	Teslovich TM	Nature	20686565	Up to 96,598 European descent individuals
HDL cholesterol	8q24.13	8	126490972	rs2954029	5	6e-19	TRIB1	TRIB1 - FAM84B	Teslovich TM	Nature	20686565	99,900 European descent individuals
Cholesterol, total	8q24.13	8	126490972	rs2954029	5	5e-36	TRIB1	TRIB1 - FAM84B	Teslovich TM	Nature	20686565	Up to 100,184 European descent individuals
LDL cholesterol	8q24.13	8	126490972	rs2954029	5	3e-29	TRIB1	TRIB1 - FAM84B	Teslovich TM	Nature	20686565	Up to 95,454 European descent individuals
Triglycerides	8q24.13	8	126490972	rs2954029	5	3e-19	TRIB1	TRIB1 - FAM84B	Kathiresan S	Nat Genet	19060906	19,840 individuals	Up to 20,623 individuals
Triglycerides	8q24.13	8	126490972	rs2954029	5	2e-11	TRIB1	TRIB1 - FAM84B	Waterworth DM	Arterioscler Thromb Vasc Biol	20864672	up to 17,243 white European descent individuals	up to 37,774 white European descent individuals, up to 9,665 Indian Asian individuals
LDL cholesterol	8q24.13	8	126504726	rs6987702	1	3e-06	TRIB1	TRIB1 - FAM84B	Aulchenko YS	Nat Genet	19060911	17,797 individuals	NR
Cholesterol, total	8q24.13	8	126504726	rs6987702	1	3e-09	TRIB1	TRIB1 - FAM84B	Aulchenko YS	Nat Genet	19060911	22,562 individuals	NR
Prostate cancer	8q24.21	8	128093297	rs1016343	1	4e-10	Intergenic	FAM84B - SRRM1P1	Schumacher FR	Hum Mol Genet	21743057	2,782 European ancestry cases, 4,458 European ancestry controls	8,217 European ancestry cases, 6,732 European ancestry controls
Prostate cancer	8q24.21	8	128093297	rs1016343	1	1e-07	Intergenic	FAM84B - SRRM1P1	Eeles RA	Nat Genet	18264097	1,854 cases, 1,894 controls	3,268 cases, 3,366 controls
Prostate cancer	8q24.21	8	128124916	rs16901979	1	1e-12	Intergenic	SRRM1P1 - POU5F1B	Gudmundsson J	Nat Genet	17401366	1,453 cases,3,064 controls	1,210 EA cases, 2,445 EA controls; 373 AA cases, 372 AA controls
Prostate cancer	8q24.21	8	128124916	rs16901979	1	3e-14	Intergenic	SRRM1P1 - POU5F1B	Gudmundsson J	Nat Genet	19767754	Up to 1,968 Icelandic cases, 35,382 Icelandic controls	Up to 11,806 European descent cases, 12,387 European descent controls
Prostate cancer	8q24.21	8	128323181	rs445114	1	5e-07	Intergenic	SRRM1P1 - POU5F1B	Schumacher FR	Hum Mol Genet	21743057	2,782 European ancestry cases, 4,458 European ancestry controls	8,217 European ancestry cases, 6,732 European ancestry controls
Prostate cancer	8q24.21	8	128323181	rs445114	1	5e-10	Intergenic	SRRM1P1 - POU5F1B	Gudmundsson J	Nat Genet	19767754	Up to 1,968 Icelandic cases, 35,382 Icelandic controls	Up to 11,806 European descent cases, 12,387 European descent controls
Breast cancer	8q24.21	8	128387852	rs1562430	1	6e-07	Intergenic	SRRM1P1 - POU5F1B	Turnbull C	Nat Genet	20453838	3,659 UK cases, 4,897 UK controls	12,576 European cases, 12,223 European controls
Breast cancer	8q24.21	8	128387852	rs1562430	1	3e-11	Intergenic	SRRM1P1 - POU5F1B	Fletcher O	J Natl Cancer Inst	21263130	1,694 British cases, 2,365 British controls, 1,145 European ancestry cases, 1,142 European ancestry controls	7,317 British cases, 8,124 British controls
Prostate cancer	8q24.21	8	128413305	rs6983267	6	9e-13	Intergenic	SRRM1P1 - POU5F1B	Yeager M	Nat Genet	17401363	1,172 cases,1,157 controls	3,124 cases,3,142 controls
Colorectal cancer	8q24.21	8	128413305	rs6983267	6	1e-14	Intergenic	SRRM1P1 - POU5F1B	Tomlinson I	Nat Genet	17618284	930 cases,960 controls	7,334 cases,5,246 controls
Prostate cancer	8q24.21	8	128413305	rs6983267	6	9e-06	Intergenic	SRRM1P1 - POU5F1B	Schumacher FR	Hum Mol Genet	21743057	2,782 European ancestry cases, 4,458 European ancestry controls	8,217 European ancestry cases, 6,732 European ancestry controls
Prostate cancer	8q24.21	8	128413305	rs6983267	6	7e-12	Intergenic	SRRM1P1 - POU5F1B	Thomas G	Nat Genet	18264096	1,172 cases,1,157 controls	3,941 cases,3,964 controls
Prostate cancer	8q24.21	8	128413305	rs6983267	6	9e-13	Intergenic	SRRM1P1 - POU5F1B	Eeles RA	Nat Genet	18264097	1,854 cases, 1,894 controls	3,268 cases, 3,366 controls
Colorectal cancer	8q24.21	8	128413305	rs6983267	6	2e-08	Intergenic	SRRM1P1 - POU5F1B	Cui R	Gut	21242260	1,583 Japanese cases, 1,898 Japanese controls	Up to 4,584 Japanese cases, 2,596 Japanese controls, 225 Korean cases, 377 Korean controls
Colorectal cancer	8q24.21	8	128413305	rs6983267	6	7e-11	Intergenic	SRRM1P1 - POU5F1B	Tomlinson IP	Nat Genet	18372905	922 cases, 927 controls	17,872 cases,17,526 controls
Prostate cancer	8q24.21	8	128485038	rs1447295	2	2e-14	Intergenic	POU5F1B - MYC	Yeager M	Nat Genet	17401363	1,172 cases,1,157 controls	3,124 cases,3,142 controls
Prostate cancer	8q24.21	8	128485038	rs1447295	2	6e-18	Intergenic	POU5F1B - MYC	Gudmundsson J	Nat Genet	17401366	1,453 cases,3,064 controls	1,210 EA cases, 2,445 EA controls; 373 AA cases, 372 AA controls
Prostate cancer	8q24.21	8	128485038	rs1447295	2	2e-19	Intergenic	POU5F1B - MYC	Gudmundsson J	Nat Genet	19767754	Up to 1,968 Icelandic cases, 35,382 Icelandic controls	Up to 11,806 European descent cases, 12,387 European descent controls
Prostate cancer	8q24.21	8	128518554	rs4242384	2	3e-16	Intergenic	POU5F1B - MYC	Schumacher FR	Hum Mol Genet	21743057	2,782 European ancestry cases, 4,458 European ancestry controls	8,217 European ancestry cases, 6,732 European ancestry controls
Prostate cancer	8q24.21	8	128518554	rs4242384	2	3e-16	Intergenic	POU5F1B - MYC	Eeles RA	Nat Genet	18264097	1,854 cases, 1,894 controls	3,268 cases, 3,366 controls
Prostate cancer	8q24.21	8	128518554	rs4242384	2	2e-24	NR	POU5F1B - MYC	Eeles RA	Nat Genet	19767753	1,854 European ancestry cases, 1,894 European ancestry controls	19,879 cases, 18,761 controls (European, Chinese, Japanese, African American, Latino, and Hawaiian ancestry)
Urinary bladder cancer	8q24.21	8	128718068	rs9642880	2	9e-12	MYC, BC042052	POU5F1B - MYC	Kiemeney LA	Nat Genet	18794855	1,803 cases,34,336 controls	2,165 cases,3,800 controls
Bladder cancer	8q24.21	8	128718068	rs9642880	2	2e-18	MYC	POU5F1B - MYC	Rothman N	Nat Genet	20972438	3,532 European descent cases, 5,120 European descent controls	8,382 cases, 48,275 controls
Urinary bladder cancer	8q24.21	8	128718068	rs9642880	2	7e-12	MYC	POU5F1B - MYC	Kiemeney LA	Nat Genet	20348956	611 Icelandic cases, 37,478 Icelandic controls, 1,278 Dutch cases, 1,832 Dutch controls	771 English cases, 574 English controls, 515 Italian cases, 584 English controls, 201 Belgian cases, 385 Belgian controls, 214 Eastern European cases, 533 Eastern European controls, 352 Swedish cases, 1,350 Swedish controls, 246 Spanish cases,
Multiple sclerosis	8q24.21	8	129192271	rs2019960	1	5e-09	PVT1	PVT1 - GSDMC	Sawcer S	Nature	21833088	9,772 European ancestry cases, 16,849 European ancestry controls	4,218 European ancestry cases, 7,296 European ancestry controls
Hodgkin's lymphoma	8q24.21	8	129192271	rs2019960	1	1e-13	PVT1	PVT1 - GSDMC	Enciso-Mora V	Nat Genet	21037568	589 European ancestry cases, 5,199 European ancestry controls	2,057 European ancestry cases, 3,416 European ancestry controls
Cleft lip	8q24.21	8	129946154	rs987525	2	4e-16	Intergenic	PVT1 - GSDMC	Beaty TH	Nat Genet	20436469	825 European ancestry trios, 1,038 Asian ancestry trios	2,194 Asian family members, 322 South Asian family members, 3,830 European descent family members, 1,769 South/Central American family members
Nonsyndromic cleft lip with or without cleft palate	8q24.21	8	129946154	rs987525	2	9e-08	Intergenic	PVT1 - GSDMC	Grant SF	J Pediatr	19656524	111 European ancestry cases, 5,951 European ancestry controls	NR
Nonsyndromic cleft lip with or without cleft palate	8q24.21	8	129946154	rs987525	2	3e-24	PVT1, GSDMC	PVT1 - GSDMC	Birnbaum S	Nat Genet	19270707	224 cases, 383 controls	246 cases, 954 controls
Glioma	8q24.21	8	130685457	rs4295627	1	2e-18	CCDC26	PVT1 - GSDMC	Shete S	Nat Genet	19578367	1,878 cases, 3,670 controls	2,545 cases, 2,953 controls
Glioma	8q24.21	8	130685457	rs4295627	1	5e-21	CCDC26	PVT1 - GSDMC	Sanson M	Hum Mol Genet	21531791	4,147 European ancestry cases, 7,435 European ancestry controls	NR
Bladder cancer	8q24.3	8	143761931	rs2294008	1	2e-10	PSCA	PSCA	Wu X	Nat Genet	19648920	969 Caucasian cases, 957 Caucasian controls	5,698 US and European cases, 38,633 US and European controls
Bladder cancer	8q24.3	8	143761931	rs2294008	1	4e-11	PSCA	PSCA	Rothman N	Nat Genet	20972438	3,532 European descent cases, 5,120 European descent controls	8,382 cases, 48,275 controls
Cholesterol, total	8q24.3	8	145043543	rs11136341	1	9e-10	PLEC1	PLEC	Teslovich TM	Nature	20686565	Up to 100,184 European descent individuals
LDL cholesterol	8q24.3	8	145043543	rs11136341	1	4e-13	PLEC1	PLEC	Teslovich TM	Nature	20686565	Up to 95,454 European descent individuals
Testicular cancer	9p24.3	9	863635	rs755383	1	9e-10	DMRT1	DMRT1	Kanetsky PA	Hum Mol Genet	21551455	349 cases, 919 controls	439 non-Hispanic White cases,960 non-Hispanic White controls
Testicular germ cell cancer	9p24.3	9	863635	rs755383	1	1e-23	DMRT1	DMRT1	Turnbull C	Nat Genet	20543847	979 UK cases, 4,947 UK controls	664 UK cases, 3,456 UK controls
Fasting glucose-related traits	9p24.2	9	4289050	rs7034200	1	1e-13	GLIS3	GLIS3	Dupuis J	Nat Genet	20081858	up to 46,186 European descent individuals	up to 76,558 European ancestry individuals
Fasting glucose-related traits	9p24.2	9	4289050	rs7034200	1	1e-12	GLIS3	GLIS3	Dupuis J	Nat Genet	20081858	up to 46,186 European descent individuals	up to 76,558 European ancestry individuals
Mean corpuscular hemoglobin	9p24.1	9	4856877	rs10758658	1	2e-14	RCL1	RCL1	Ganesh SK	Nat Genet	19862010	24,167 European ancestry individuals	9,456 European ancestry individuals
Mean corpuscular volume	9p24.1	9	4856877	rs10758658	1	3e-20	RCL1	RCL1	Ganesh SK	Nat Genet	19862010	24,167 European ancestry individuals	9,456 European ancestry individuals
Ulcerative colitis	9p24.1	9	4981602	rs10758669	2	2e-25	JAK2	RCL1 - JAK2	Anderson CA	Nat Genet	21297633	6,687 European ancestry cases, 19,718 European ancestry controls	9,628 European ancestry cases, 12,917 European ancestry controls
Ulcerative colitis	9p24.1	9	4981602	rs10758669	2	1e-06	JAK2	RCL1 - JAK2	McGovern DP	Nat Genet	20228799	2,693 European descent cases, 6,791 European descent controls	2,009 European descent cases, 1,580 European descent controls
Crohn's disease	9p24.1	9	4981602	rs10758669	2	3e-09	JAK2	RCL1 - JAK2	Barrett JC	Nat Genet	18587394	3,230 cases4,829 controls	1,339 trios, 2,325 cases, 1,809 controls
Restless legs syndrome	9p24.1	9	8846955	rs1975197	1	3e-10	PTPRD	PTPRD	Winkelmann J	PLoS Genet	21779176	922 European ancestry cases, 1,526 European ancestry controls	3,935 European ancestry cases, 5,754 European ancestry controls
Restless legs syndrome	9p24.1	9	8846955	rs1975197	1	6e-09	PTPRD	PTPRD	Schormair B	Nat Genet	18660810	628 cases,1,644 controls	1,835 cases,3,111 controls
Cholesterol, total	9p22.3	9	15305378	rs581080	1	3e-09	TTC39B	TTC39B	Teslovich TM	Nature	20686565	Up to 100,184 European descent individuals
HDL cholesterol	9p22.3	9	15305378	rs581080	1	1e-13	TTC39B	TTC39B	Teslovich TM	Nature	20686565	99,900 European descent individuals
Melanoma	9p21.3	9	21816528	rs7023329	1	4e-07	CDKN2A	MTAP	Bishop DT	Nat Genet	19578364	1,539 European ancestry cases, 3,917 European ancestry controls	2,312 European ancestry cases, 1,867 European ancestry controls
Melanoma	9p21.3	9	21816528	rs7023329	1	7e-09	CDKN2A, MTAP	MTAP	Barrett JH	Nat Genet	21983787	2,804 European ancestry cases, 7,618 European ancestry controls	5,551 European ancestry cases, 7,449 European ancestry controls
Glioma (high-grade)	9p21.3	9	22043926	rs1412829	1	2e-10	Intergenic	CDKN2BAS	Wrensch M	Nat Genet	19578366	692 high-grade cases, 3,992 controls	176 high-grade cases, 174 controls
Nasopharyngeal carcinoma	9p21.3	9	22043926	rs1412829	1	5e-07	CDNK2A,CDKN2B	CDKN2BAS	Bei JX	Nat Genet	20512145	1,583 Southern Chinese descent cases, 972 Southern Chinese descent controls, 922 Singapore Chinese controls	3,507 Southern Chinese descent cases, 3,063 Southern Chinese descent controls, 284 Southern Chinese family trios
Glaucoma	9p21.3	9	22068652	rs4977756	1	1e-14	CDKN2B-AS1	CDKN2BAS	Burdon KP	Nat Genet	21532571	590 European descent cases, 3,956 European descent controls	892 European descent cases, 4,582 European descent controls
Glioma	9p21.3	9	22068652	rs4977756	1	7e-15	CDKN2A, CDKN2B	CDKN2BAS	Shete S	Nat Genet	19578367	1,878 cases, 3,670 controls	2,545 cases, 2,953 controls
Intracranial aneurysm	9p21.3	9	22083404	rs1333040	1	2e-22	CDKN2A,CDKN2B	CDKN2BAS	Yasuno K	Nat Genet	20364137	2,780 European cases, 12,515 European controls	3,111 Japanese cases, 1,666 Japanese controls
Intracranial aneurysm	9p21.3	9	22083404	rs1333040	1	1e-10	CDKN2A, CDKN2B	CDKN2BAS	Bilguvar K	Nat Genet	18997786	1,580 European cases,6,276 European controls	495 Japanese cases,676 Japanese controls
Coronary heart disease	9p21.3	9	22098574	rs4977574	2	1e-22	CDKN2A, CDKN2B	CDKN2BAS	Schunkert H	Nat Genet	21378990	22,233 European ancestry cases, 64,762 European ancestry controls	28,834 cases, 27,674 controls, 2,115 individuals.
Coronary heart disease	9p21.3	9	22098574	rs4977574	2	2e-25	Intergenic	CDKN2BAS	The Coronary Artery Disease (C4D) Genetics Consortium	Nat Genet	21378988	8,424 European ancestry cases, 7,268 European ancestry controls, 6,996 South Asian cases, 7,794 South Asian controls	18,049 European ancestry cases, 16,357 European ancestry controls, 3,359 South Asian cases, 2,828 South Asian controls
Myocardial infarction (early onset)	9p21.3	9	22098574	rs4977574	2	3e-44	CDKN2A, CDKN2B	CDKN2BAS	Kathiresan S	Nat Genet	19198609	2,967 cases, 3,075 controls	9,746 cases, 9,746 controls
Coronary artery calcification	9p21.3	9	22125503	rs1333049	3	3e-24	CDKN2B	UBA52P6 - DMRTA1	O'Donnell CJ	Circulation	22144573	9,961 European ancestry individuals	6,032 European ancestry individuals
Coronary heart disease	9p21.3	9	22125503	rs1333049	3	1e-13	CDKN2A,CDKN2B	UBA52P6 - DMRTA1	WTCCC	Nature	17554300	1,926 cases,2,938 controls	(see Samani 2007)
Coronary heart disease	9p21.3	9	22125503	rs1333049	3	3e-19	Intergenic	UBA52P6 - DMRTA1	Samani NJ	N Engl J Med	17634449	1,926 cases,2,938 controls	875 cases,1,644 controls
Coronary heart disease	9p21.3	9	22125503	rs1333049	3	7e-58	Intergenic	UBA52P6 - DMRTA1	Wild PS	Circ Cardiovasc Genet	21606135	2,078 European descent cases, 2,953 European descent controls	19,350 European descent cases, 35,408 European descent controls
Type 2 diabetes	9p21.3	9	22134094	rs10811661	3	7e-07	CDKN2B	UBA52P6 - DMRTA1	Timpson NJ	Diabetes	19056611	1,924 cases, 2,938 controls	3,757 cases, 5,346 controls
Type 2 diabetes	9p21.3	9	22134094	rs10811661	3	5e-08	CDKN2A,CDKN2B	UBA52P6 - DMRTA1	Saxena R	Science	17463246	1,464 cases,1,467 controls	5,065 cases,5,785 controls (also includes meta-analysis from DGI+FUSION+WTCCC)
Type 2 diabetes	9p21.3	9	22134094	rs10811661	3	8e-15	CDKN2A,CDKN2B	UBA52P6 - DMRTA1	Scott LJ	Science	17463248	1,161 cases,1,174 controls	1,215 cases,1,258 controls (also includes meta-analysis from DGI+FUSION+WTCCC)
Type 2 diabetes	9p21.3	9	22134094	rs10811661	3	5e-06	CDKN2A, CDKN2B	UBA52P6 - DMRTA1	Zeggini E	Science	17463249	1,924 cases,2,938 controls	3,757 cases,5,346 controls (also includes meta-analysis from DGI+FUSION+WTCCC)
Amyotrophic lateral sclerosis	9p21.2	9	27543281	rs3849942	1	1e-08	MOBKL2B, IFNK, C9orf72	IFNK - C9orf72	van Es MA	Nat Genet	19734901	2,323 European descent cases, 9,013 European descent controls	2,532 European descent cases, 5,940 European descent controls
Amyotrophic lateral sclerosis	9p21.2	9	27543281	rs3849942	1	9e-11	MOBKL2B,IFNK,C9orf72	IFNK - C9orf72	Laaksovirta H	Lancet Neurol	20801718	405 Finnish cases, 497 Finnish controls	NR
Obesity and blood pressure	9p13.2	9	36969205	rs16933812	1	5e-06	PAX5	PAX5	Melka MG	J Clin Endocrinol Metab	22013104	598 European ancestry adolescent individuals	NR
Obesity and blood pressure	9p13.2	9	36969205	rs16933812	1	9e-09	PAX5	PAX5	Melka MG	J Clin Endocrinol Metab	22013104	598 European ancestry adolescent individuals	NR
Suicidal ideation	9q21.13	9	74887703	rs11143230	1	7e-06	GDA	GDA - ZFAND5	Perroud N	Pharmacogenomics J	20877300	706 European ancestry individuals	NR
Suicidal ideation	9q21.13	9	74887703	rs11143230	1	8e-07	GDA	GDA - ZFAND5	Perroud N	Pharmacogenomics J	20877300	706 European ancestry individuals	NR
HDL cholesterol	9q31.1	9	107647655	rs3890182	1	3e-10	ABCA1	ABCA1	Kathiresan S	Nat Genet	18193044	2,758 individuals	18,544 individuals
HDL cholesterol	9q31.1	9	107647655	rs3890182	1	5e-07	ABCA1	ABCA1	Waterworth DM	Arterioscler Thromb Vasc Biol	20864672	up to 17,243 white European descent individuals	up to 37,774 white European descent individuals, up to 9,665 Indian Asian individuals
HDL cholesterol	9q31.1	9	107657070	rs3905000	1	9e-13	ABCA1	ABCA1	Aulchenko YS	Nat Genet	19060911	21,412 individuals	NR
MRI atrophy measures	9q31.1	9	107657070	rs3905000	1	9e-06	ABCA1	ABCA1	Furney SJ	Mol Psychiatry	21116278	Up to 434 Caucasian MCI cases, 236 Caucasian AD cases, 284 Caucasian controls	NR
Cholesterol, total	9q31.1	9	107664301	rs1883025	2	3e-27	ABCA1	ABCA1	Teslovich TM	Nature	20686565	Up to 100,184 European descent individuals
HDL cholesterol	9q31.1	9	107664301	rs1883025	2	2e-33	ABCA1	ABCA1	Teslovich TM	Nature	20686565	99,900 European descent individuals
HDL cholesterol	9q31.1	9	107664301	rs1883025	2	1e-09	ABCA1	ABCA1	Kathiresan S	Nat Genet	19060906	19,840 individuals	Up to 20,623 individuals
Menarche (age at onset)	9q31.2	9	108967088	rs2090409	1	2e-09	TMEM38B, SLC44A1, FKTN, FSD1L, TAL2, ZNF462	DEPDC1P2 - ZNF462	Perry JR	Nat Genet	19448620	17,510 women	NR
Menarche (age at onset)	9q31.2	9	108967088	rs2090409	1	2e-33	TMEM38B	DEPDC1P2 - ZNF462	Elks CE	Nat Genet	21102462	87,802 European ancestry women	Up to 14,731 women
Inflammatory bowel disease	9q32	9	117592638	rs2006996	1	4e-16	TNFSF15	TNFSF15 - TNFSF8	Okada Y	Gastroenterology	21699788	372 Japanese Crohn's disease cases, 372 Japanese Ulcerative colitis disease cases, 905 Japanese controls	607 Japanese Crohn's disease cases, 376 Japanese Ulcerative colitis disease cases
Inflammatory bowel disease	9q32	9	117592638	rs2006996	1	4e-13	TNFSF15	TNFSF15 - TNFSF8	Okada Y	Gastroenterology	21699788	372 Japanese Crohn's disease cases, 372 Japanese Ulcerative colitis disease cases, 905 Japanese controls	607 Japanese Crohn's disease cases, 376 Japanese Ulcerative colitis disease cases
Rheumatoid arthritis	9q33.2	9	123690239	rs3761847	1	4e-14	TRAF1-C5	TRAF1	Plenge RM	N Engl J Med	17804836	1,493 cases,1,831 controls	1,053 cases,1,858 controls
Rheumatoid arthritis	9q33.2	9	123690239	rs3761847	1	2e-07	TRAF1,C5	TRAF1	Stahl EA	Nat Genet	20453842	5,539 European ancestry cases, 20,169 European ancestry controls	6,768 European ancestry cases, 8,806 European ancestry controls
Height	9q34.11	9	133464084	rs7466269	1	8e-07	FUBP3	FUBP3	Lettre G	Nat Genet	18391950	15,821 individuals	13,671 individuals
Height	9q34.11	9	133464084	rs7466269	1	3e-17	FUBP3	FUBP3	Lango Allen H	Nature	20881960	133,653 Caucasian European ancestry individuals	50,074 Caucasian European ancestry individuals
Serum phytosterol levels	9q34.2	9	136139265	rs657152	1	9e-13	ABO	ABO	Teupser D	Circ Cardiovasc Genet	20529992	1,495 European descent individuals	2,917 European descent individuals
Liver enzyme levels	9q34.2	9	136139265	rs657152	1	2e-30	ABO	ABO	Yuan X	Am J Hum Genet	18940312	7,751 European white individuals	4,704 European white and Indian Asian individua
Pancreatic cancer	9q34.2	9	136149229	rs505922	4	5e-08	ABO	ABO	Amundadottir L	Nat Genet	19648918	1,771 European ancestry cases, 1,805 European ancestry controls	2,120 European ancestry cases, 2,127 European ancestry controls
Protein quantitative trait loci	9q34.2	9	136149229	rs505922	4	7e-40	ABO	ABO	Melzer D	PLoS Genet	18464913	1,200 individuals	NR
Venous thromboembolism	9q34.2	9	136149229	rs505922	4	4e-15	ABO	ABO	Tregouet DA	Blood	19278955	419 cases, 1,228 controls	1,757 cases, 1,480 controls
Graves' disease	9q34.2	9	136149229	rs505922	4	8e-06	ABO	ABO	Chu X	Nat Genet	21841780	1,468 Han Chinese cases, 1,490 Han Chinese controls	3,994 Han Chinese cases, 3,510 Han Chinese controls
Venous thromboembolism	9q34.2	9	136149229	rs505922	4	1e-34	ABO	ABO	Germain M	PLoS One	21980494	1,542 European ancestry cases, 1,110 European ancestry controls	NR
Soluble ICAM-1	9q34.2	9	136149399	rs507666	1	5e-29	ABO	ABO	Pare G	PLoS Genet	18604267	4,570 women	2,008 women
Soluble ICAM-1	9q34.2	9	136149399	rs507666	1	3e-91	ABO	ABO	Pare G	PLoS Genet	21533024	22,435 European ancestry women	9,813 individuals
Serum metabolites	9q34.2	9	136153875	rs651007	1	6e-09	ABO	ABO - LCN1L2	Kim YJ	Nat Genet	21909109	12,545 Korean individuals	Up to 30,395 East Asian ancestry individuals
E-selectin levels	9q34.2	9	136153875	rs651007	1	2e-82	ABO	ABO - LCN1L2	Qi L	Hum Mol Genet	20147318	1,005 European ancestry women	518 European ancestry women
Serum soluble E-selectin	9q34.2	9	136154168	rs579459	3	1e-29	ABO	ABO - LCN1L2	Paterson AD	Arterioscler Thromb Vasc Biol	19729612	685 individuals with type 1 diabetes	477 nondiabetic siblings
Coronary heart disease	9q34.2	9	136154168	rs579459	3	4e-14	ABO	ABO - LCN1L2	Schunkert H	Nat Genet	21378990	22,233 European ancestry cases, 64,762 European ancestry controls	28,834 cases, 27,674 controls, 2,115 individuals.
Liver enzyme levels (alkaline phosphatase)	9q34.2	9	136154168	rs579459	3	3e-123	ABO	ABO - LCN1L2	Chambers JC	Nat Genet	22001757	Up to 52,350 European ancestry individuals, up to 8,739 Indian Asian individuals	NR
Soluble levels of adhesion molecules	9q34.2	9	136154168	rs579459	3	2e-41	ABO	ABO - LCN1L2	Barbalic M	Hum Mol Genet	20167578	Up to 9,813 European descent individuals	NR
Hematological and biochemical traits	9q34.2	9	136154867	rs495828	4	3e-12	ABO	ABO - LCN1L2	Kamatani Y	Nat Genet	20139978	Up to ~14,700 Japanese individuals	NR
Hematological and biochemical traits	9q34.2	9	136154867	rs495828	4	1e-11	ABO	ABO - LCN1L2	Kamatani Y	Nat Genet	20139978	Up to ~14,700 Japanese individuals	NR
Hematological and biochemical traits	9q34.2	9	136154867	rs495828	4	6e-10	ABO	ABO - LCN1L2	Kamatani Y	Nat Genet	20139978	Up to ~14,700 Japanese individuals	NR
Hematological and biochemical traits	9q34.2	9	136154867	rs495828	4	4e-59	ABO	ABO - LCN1L2	Kamatani Y	Nat Genet	20139978	Up to ~14,700 Japanese individuals	NR
Angiotensin-converting enzyme activity	9q34.2	9	136154867	rs495828	4	3e-08	ABO	ABO - LCN1L2	Chung CM	Pharmacogenomics J	20066004	400 Han Chinese hypertensives	623 Han Chinese hypertensives
Cholesterol, total	9q34.2	9	136155000	rs635634	1	9e-21	ABO	ABO - LCN1L2	Teslovich TM	Nature	20686565	Up to 100,184 European descent individuals
LDL cholesterol	9q34.2	9	136155000	rs635634	1	8e-22	ABO	ABO - LCN1L2	Teslovich TM	Nature	20686565	Up to 95,454 European descent individuals
Ulcerative colitis	9q34.3	9	139266496	rs4077515	1	5e-08	CARD9	CARD9	McGovern DP	Nat Genet	20228799	2,693 European descent cases, 6,791 European descent controls	2,009 European descent cases, 1,580 European descent controls
Crohn's disease	9q34.3	9	139266496	rs4077515	1	1e-36	CARD9, SNAPC4	CARD9	Franke A	Nat Genet	21102463	6,333 European descent cases, 15,056 European descent controls	15,694 European descent cases, 14,026 European descent controls, 414 European descent parent-offspring trios
Ankylosing spondylitis	9q34.3	9	139269338	rs10781500	1	1e-06	CARD9	CARD9	Evans DM	Nat Genet	21743469	3,023 European ancestry cases, 8,779 European ancestry controls	2,111 European ancestry cases, 4,483 European ancestry controls
Ulcerative colitis	9q34.3	9	139269338	rs10781500	1	7e-06	CARD9	CARD9	Barrett JC	Nat Genet	19915572	2,361 European ancestry cases, 5,417 European ancestry controls	2,321 European ancestry cases, 4,818 European ancestry controls
Quantitative traits	10p15.3	10	1676531	rs6560749	1	2e-06	ADARB2	ADARB2	Lowe JK	PLoS Genet	19197348	Up to 2,906 Micronesian individuals	NR
Quantitative traits	10p15.3	10	1676531	rs6560749	1	8e-06	ADARB2	ADARB2	Lowe JK	PLoS Genet	19197348	Up to 2,906 Micronesian individuals	NR
Multiple sclerosis	10p15.1	10	6099045	rs2104286	1	7e-06	IL2RA	IL2RA	Bahlo	Nat Genet	19525955	1,618 European ancestry cases, 3,413 European ancestry controls	2,256 European ancestry cases, 2,310 European ancestry controls
Multiple sclerosis	10p15.1	10	6099045	rs2104286	1	9e-08	IL2RA	IL2RA	De Jager PL	Nat Genet	19525953	2,624 cases, 7,220 controls	2,215 cases, 2,116 controls
Multiple sclerosis	10p15.1	10	6102012	rs12722489	2	4e-08	IL2RA	IL2RA	Patsopoulos NA	Ann Neurol	22190364	5,545 European ancestry cases, 12,153 European ancestry controls	NR
Crohn's disease	10p15.1	10	6102012	rs12722489	2	3e-09	IL2RA	IL2RA	Franke A	Nat Genet	21102463	6,333 European descent cases, 15,056 European descent controls	15,694 European descent cases, 14,026 European descent controls, 414 European descent parent-offspring trios
Multiple sclerosis	10p15.1	10	6102012	rs12722489	2	3e-08	IL2RA	IL2RA	Hafler DA	N Engl J Med	17660530	931 trios, 2,431 controls	609 trios, 2,322 cases, 2,987 controls
Type 1 diabetes	10p15.1	10	6123495	rs12251307	1	2e-06	IL2RA	RPL32P23 - RBM17	Cooper JD	Nat Genet	18978792	3,561 cases,4,646 controls	6,225 cases,6,946 controls, 3,064 trios
Type 1 diabetes	10p15.1	10	6123495	rs12251307	1	1e-13	IL2RA	RPL32P23 - RBM17	Barrett JC	Nat Genet	19430480	7,514 cases, 9,045 controls	4,267 cases, 4,670 controls, 4,342 trios
Rheumatoid arthritis	10p15.1	10	6393260	rs4750316	1	2e-06	PRKCQ	DKFZp667F0711	Stahl EA	Nat Genet	20453842	5,539 European ancestry cases, 20,169 European ancestry controls	6,768 European ancestry cases, 8,806 European ancestry controls
Rheumatoid arthritis	10p15.1	10	6393260	rs4750316	1	4e-06	PRKCQ	DKFZp667F0711	Raychaudhuri S	Nat Genet	18794853	3,393 cases,12,460 controls	3,929 cases,5,807 controls
Pulmonary function	10p13	10	12277992	rs7068966	1	3e-12	CDC123	CDC123	Artigas MS	Nat Genet	21946350
Pulmonary function	10p13	10	12277992	rs7068966	1	6e-13	CDC123	CDC123	Soler Artigas M	Nat Genet	21946350	48,201 European ancestry individuals	46,411 European ancestry individuals
Paget's disease	10p13	10	13155726	rs1561570	1	6e-13	OPTN	OPTN	Albagha OM	Nat Genet	20436471	692 European ancestry cases, 1,001 European ancestry controls	481 European ancestry cases, 520 European ancestry controls
Paget's disease	10p13	10	13155726	rs1561570	1	4e-38	OPTN	OPTN	Albagha OM	Nat Genet	21623375	741 European ancestry cases, 2,699 European ancestry controls	1,474 European descent cases, 1,671 European descent controls
Systolic blood pressure	10p12.33	10	18419972	rs4373814	2	5e-11	CACNB2	SLC39A12 - CACNB2	Ehret GB	Nature	21909115	69,395 European ancestry individuals	Up to 133,361 European ancestry individuals
Hypertension	10p12.33	10	18419972	rs4373814	2	9e-08	CACNB2	SLC39A12 - CACNB2	Ehret GB	Nature	21909115	69,395 European ancestry individuals	Up to 133,361 European ancestry individuals
Diastolic blood pressure	10p12.33	10	18419972	rs4373814	2	4e-10	CACNB2	SLC39A12 - CACNB2	Ehret GB	Nature	21909115	69,395 European ancestry individuals	Up to 133,361 European ancestry individuals
Systolic blood pressure	10p12.31	10	18708798	rs11014166	2	7e-07	CACNB2	CACNB2	Levy D	Nat Genet	19430479	29,136 individuals	34,433 individuals
Hypertension	10p12.31	10	18708798	rs11014166	2	6e-08	CACNB2	CACNB2	Levy D	Nat Genet	19430479	29,136 individuals	34,433 individuals
Diastolic blood pressure	10p12.31	10	18708798	rs11014166	2	1e-08	CACNB2	CACNB2	Levy D	Nat Genet	19430479	29,136 individuals	34,433 individuals
Coronary heart disease	10q11.21	10	44775824	rs1746048	1	3e-10	CXCL12	HNRNPA3P1 - CXCL12	Schunkert H	Nat Genet	21378990	22,233 European ancestry cases, 64,762 European ancestry controls	28,834 cases, 27,674 controls, 2,115 individuals.
Myocardial infarction (early onset)	10q11.21	10	44775824	rs1746048	1	7e-09	CXCL12	HNRNPA3P1 - CXCL12	Kathiresan S	Nat Genet	19198609	2,967 cases, 3,075 controls	9,746 cases, 9,746 controls
Prostate cancer	10q11.23	10	51549496	rs10993994	4	3e-08	MSMB	MSMB	Takata R	Nat Genet	20676098	1,583 Japanese cases, 3,386 Japanese controls	3,001 cases, 5,415 controls
Prostate cancer	10q11.23	10	51549496	rs10993994	4	5e-06	MSMB	MSMB	Schumacher FR	Hum Mol Genet	21743057	2,782 European ancestry cases, 4,458 European ancestry controls	8,217 European ancestry cases, 6,732 European ancestry controls
Prostate cancer	10q11.23	10	51549496	rs10993994	4	9e-29	MSMB	MSMB	Eeles RA	Nat Genet	18264097	1,854 cases, 1,894 controls	3,268 cases, 3,366 controls
Prostate cancer	10q11.23	10	51549496	rs10993994	4	7e-13	MSMB	MSMB	Thomas G	Nat Genet	18264096	1,172 cases,1,157 controls	3,941 cases,3,964 controls
Serum prostate-specific antigen levels	10q11.23	10	51549496	rs10993994	4	7e-13	MSMB	MSMB	Gudmundsson J	Sci Transl Med	21160077	15,757 Icelandic men	1,919 Icelandic men, 454 UK men
Electrocardiographic traits	10q21.1	10	54223977	rs1733724	1	7e-08	DKK1	RPL31P44 - MBL2	Holm H	Nat Genet	20062063	Up to 12,670 Icelandic individuals	Up to 10,352 Icelandic individuals
Ventricular conduction	10q21.1	10	54223977	rs1733724	1	3e-08	DKK1	RPL31P44 - MBL2	Sotoodehnia N	Nat Genet	21076409	40,407 European ancestry individuals	7,170 European ancestry individuals
Breast cancer	10q21.2	10	64278682	rs10995190	1	5e-15	ZNF365	ZNF365	Turnbull C	Nat Genet	20453838	3,659 UK cases, 4,897 UK controls	12,576 European cases, 12,223 European controls
Mammographic density	10q21.2	10	64278682	rs10995190	1	1e-09	ZNF365	ZNF365	Lindstrom S	Nat Genet	21278746	4,877 European descent women	2,835 women
Crohn's disease	10q21.2	10	64445564	rs10761659	1	2e-06	Intergenic	ZNF365 - ALDH7A1P4	WTCCC	Nature	17554300	1,748 cases,2,938 controls	(see Parkes 2007)
Crohn's disease	10q21.2	10	64445564	rs10761659	1	4e-22	ZNF365	ZNF365 - ALDH7A1P4	Franke A	Nat Genet	21102463	6,333 European descent cases, 15,056 European descent controls	15,694 European descent cases, 14,026 European descent controls, 414 European descent parent-offspring trios
Triglycerides	10q21.3	10	65027610	rs10761731	1	3e-12	JMJD1C	JMJD1C	Teslovich TM	Nature	20686565	Up to 96,598 European descent individuals
Platelet counts	10q21.3	10	65027610	rs10761731	1	2e-24	JMJD1C	JMJD1C	Gieger C	Nature	22139419	48,666 individuals of European ancestry	Up to 18,838 individuals of European ancestry
Vertical cup-disc ratio	10q21.3	10	70000881	rs1900004	1	2e-08	ATOH7, PBLD	ATOH7 - PBLD	Ramdas WD	PLoS Genet	20548946	7,360 Caucasian individuals	4,455 Caucasian individuals
Optic disc parameters	10q21.3	10	70000881	rs1900004	1	3e-35	ATOH7,PBLD	ATOH7 - PBLD	Ramdas WD	PLoS Genet	20548946	7,360 Caucasian individuals	4,455 Caucasian individuals
Optic disc size (disc)	10q21.3	10	70011838	rs3858145	1	3e-10	ATOH7	ATOH7 - PBLD	Macgregor S	Hum Mol Genet	20395239	1,368 Australian twins, 848 UK individuals	NR
Optic disc size (cup)	10q21.3	10	70011838	rs3858145	1	2e-07	ATOH7	ATOH7 - PBLD	Macgregor S	Hum Mol Genet	20395239	1,368 Australian twins, 848 UK individuals	NR
Hemoglobin	10q22.1	10	71093392	rs16926246	2	2e-11	HK1	HK1	Ganesh SK	Nat Genet	19862010	24,167 European ancestry individuals	9,456 European ancestry individuals
Hematocrit	10q22.1	10	71093392	rs16926246	2	1e-13	HK1	HK1	Ganesh SK	Nat Genet	19862010	24,167 European ancestry individuals	9,456 European ancestry individuals
Glycated hemoglobin levels	10q22.1	10	71093392	rs16926246	2	3e-54	HK1	HK1	Soranzo N	Diabetes	20858683	up to 46,368 European ancestry individuals	NR
Inflammatory bowel disease (early onset)	10q22.3	10	81060317	rs1250550	1	6e-09	ZMIZ1	ZMIZ1	Imielinski M	Nat Genet	19915574	2,413 European ancestry cases, 6,158 European ancestry controls	1,013 European ancestry cases, 5,805 European ancestry controls
Crohn's disease	10q22.3	10	81060317	rs1250550	1	1e-30	ZMIZ1	ZMIZ1	Franke A	Nat Genet	21102463	6,333 European descent cases, 15,056 European descent controls	15,694 European descent cases, 14,026 European descent controls, 414 European descent parent-offspring trios
Coronary heart disease	10q23.31	10	91002927	rs1412444	1	3e-13	LIPA	LIPA	The Coronary Artery Disease (C4D) Genetics Consortium	Nat Genet	21378988	8,424 European ancestry cases, 7,268 European ancestry controls, 6,996 South Asian cases, 7,794 South Asian controls	18,049 European ancestry cases, 16,357 European ancestry controls, 3,359 South Asian cases, 2,828 South Asian controls
Coronary heart disease	10q23.31	10	91002927	rs1412444	1	4e-08	LIPA	LIPA	Wild PS	Circ Cardiovasc Genet	21606135	2,078 European descent cases, 2,953 European descent controls	19,350 European descent cases, 35,408 European descent controls
Type 2 diabetes	10q23.33	10	94462882	rs1111875	3	3e-06	HHEX	HHEX - EXOC6	Sladek R	Nature	17293876	661 cases,614 controls	2,617 cases,2,894 controls
Type 2 diabetes	10q23.33	10	94462882	rs1111875	3	6e-10	HHEX	HHEX - EXOC6	Scott LJ	Science	17463248	1,161 cases,1,174 controls	1,215 cases,1,258 controls (also includes meta-analysis from DGI+FUSION+WTCCC)
Type 2 diabetes	10q23.33	10	94462882	rs1111875	3	6e-10	HHEX	HHEX - EXOC6	Saxena R	Science	17463246	1,464 cases,1,467 controls	5,065 cases,5,785 controls (also includes meta-analysis from DGI+FUSION+WTCCC)
Type 2 diabetes	10q23.33	10	94462882	rs1111875	3	7e-12	HHEX	HHEX - EXOC6	Takeuchi F	Diabetes	19401414	519 Japanese cases, 503 Japanese controls	5,629 Japanese cases, 7,370 Japanese controls
Type 2 diabetes	10q23.33	10	94465559	rs5015480	3	9e-06	HHEX	HHEX - EXOC6	Shu XO	PLoS Genet	20862305	1,019 Chinese female cases, 1,710 Chinese female controls	5,142 Chinese cases, 6,910 Chinese controls, 2,591 European ancestry cases, 3,052 European ancestry controls, 1,042 Korean cases, 2,943 Korean controls
Type 2 diabetes	10q23.33	10	94465559	rs5015480	3	5e-06	HHEX	HHEX - EXOC6	Zeggini E	Science	17463249	1,924 cases,2,938 controls	3,757 cases,5,346 controls (also includes meta-analysis from DGI+FUSION+WTCCC)
Type 2 diabetes	10q23.33	10	94465559	rs5015480	3	1e-15	HHEX,IDE	HHEX - EXOC6	Voight BF	Nat Genet	20581827	8,130 European descent cases, 38,987 European descent controls	Up to 34,412 European descent cases, 59,925 European descent controls
Type 2 diabetes	10q23.33	10	94465559	rs5015480	3	7e-08	HHEX	HHEX - EXOC6	Zeggini E	Nat Genet	18372903	4,549 cases,5,579 controls	24,194 cases,55,598 controls
Hypertension	10q23.33	10	95895940	rs932764	2	9e-09	PLCE1	PLCE1	Ehret GB	Nature	21909115	69,395 European ancestry individuals	Up to 133,361 European ancestry individuals
Systolic blood pressure	10q23.33	10	95895940	rs932764	2	7e-16	PLCE1	PLCE1	Ehret GB	Nature	21909115	69,395 European ancestry individuals	Up to 133,361 European ancestry individuals
Diastolic blood pressure	10q23.33	10	95895940	rs932764	2	8e-07	PLCE1	PLCE1	Ehret GB	Nature	21909115	69,395 European ancestry individuals	Up to 133,361 European ancestry individuals
Dengue shock syndrome	10q23.33	10	96058298	rs3765524	1	3e-10	PLCE1	PLCE1	Khor CC	Nat Genet	22001756	2,008 Vietnamese pediatric cases, 2,018 Vietnamese controls	1,737 Vietnamese cases, 2,934 Vietnamese controls
Esophageal cancer and gastric cancer	10q23.33	10	96058298	rs3765524	1	2e-09	PLCE1,NOC3L	PLCE1	Abnet CC	Nat Genet	20729852	1,625 Chinese gastric cancer cases, 1,898 Chinese ESCC cases, 2,100 Chinese controls	NR
Crohn's disease	10q24.2	10	101287764	rs10883365	1	4e-10	NKX2-3	GOT1 - NKX2-3	Parkes M	Nat Genet	17554261	1,748 cases,2,938 controls	1,182 cases,2,024 controls
Crohn's disease	10q24.2	10	101287764	rs10883365	1	6e-08	NKX2-3	GOT1 - NKX2-3	WTCCC	Nature	17554300	1,748 cases,2,938 controls	(see Parkes 2007)
Ulcerative colitis	10q24.2	10	101290301	rs6584283	2	8e-21	Intergenic	GOT1 - NKX2-3	Anderson CA	Nat Genet	21297633	6,687 European ancestry cases, 19,718 European ancestry controls	9,628 European ancestry cases, 12,917 European ancestry controls
Ulcerative colitis	10q24.2	10	101290301	rs6584283	2	2e-06	NKX2-3	GOT1 - NKX2-3	Franke A	Nat Genet	20228798	1,043 German cases, 1,703 German controls	2,539 European descent cases, 5,428 European descent controls
Ulcerative colitis	10q24.2	10	101290301	rs6584283	2	2e-07	NKX2, NKX3	GOT1 - NKX2-3	Barrett JC	Nat Genet	19915572	2,361 European ancestry cases, 5,417 European ancestry controls	2,321 European ancestry cases, 4,818 European ancestry controls
Ulcerative colitis	10q24.2	10	101291593	rs11190140	1	1e-08	NKX2-3	NKX2-3	McGovern DP	Nat Genet	20228799	2,693 European descent cases, 6,791 European descent controls	2,009 European descent cases, 1,580 European descent controls
Crohn's disease	10q24.2	10	101291593	rs11190140	1	3e-16	NKX2-3	NKX2-3	Barrett JC	Nat Genet	18587394	3,230 cases4,829 controls	1,339 trios, 2,325 cases, 1,809 controls
Intracranial aneurysm	10q24.32	10	104719096	rs12413409	2	1e-09	CNNM2	CNNM2	Yasuno K	Nat Genet	20364137	2,780 European cases, 12,515 European controls	3,111 Japanese cases, 1,666 Japanese controls
Coronary heart disease	10q24.32	10	104719096	rs12413409	2	1e-09	CYP17A1, CNNM2, NT5C2	CNNM2	Schunkert H	Nat Genet	21378990	22,233 European ancestry cases, 64,762 European ancestry controls	28,834 cases, 27,674 controls, 2,115 individuals.
Coronary heart disease	10q24.32	10	104719096	rs12413409	2	4e-06	Intergenic	CNNM2	The Coronary Artery Disease (C4D) Genetics Consortium	Nat Genet	21378988	8,424 European ancestry cases, 7,268 European ancestry controls, 6,996 South Asian cases, 7,794 South Asian controls	18,049 European ancestry cases, 16,357 European ancestry controls, 3,359 South Asian cases, 2,828 South Asian controls
Systolic blood pressure	10q24.32	10	104846178	rs11191548	4	7e-24	CYP17A1, AS3MT, CNNM2, NT5C2	NT5C2	Newton-Cheh C	Nat Genet	19430483	34,433 individuals	Up to 100,347 white individuals, up to 12,889 Indian Asian individuals
Systolic blood pressure	10q24.32	10	104846178	rs11191548	4	7e-26	CYP17A1, NT5C2	NT5C2	Ehret GB	Nature	21909115	69,395 European ancestry individuals	Up to 133,361 European ancestry individuals
Blood pressure	10q24.32	10	104846178	rs11191548	4	8e-11	CYP17A1, NT5C2	NT5C2	Wain LV	Nat Genet	21909110	74,064 European ancestry individuals	48,607 European ancestry individuals
Blood pressure	10q24.32	10	104846178	rs11191548	4	4e-17	CNNM2, NT5C2, CYP17A1	NT5C2	Kato N	Nat Genet	21572416	2,480 Japanese individuals, 5,767 Han Chinese individuals, 8,842 Korean individuals, 2,519 Malay individuals	27,062 Japanese individuals, 3,703 Korean individuals
Blood pressure	10q24.32	10	104846178	rs11191548	4	7e-12	CNNM2, NT5C2, CYP17A1	NT5C2	Kato N	Nat Genet	21572416	2,480 Japanese individuals, 5,767 Han Chinese individuals, 8,842 Korean individuals, 2,519 Malay individuals	27,062 Japanese individuals, 3,703 Korean individuals
Fasting glucose-related traits	10q25.2	10	113042093	rs10885122	1	2e-06	ADRA2A	ADRA2A - RPS6P15	Dupuis J	Nat Genet	20081858	up to 46,186 European descent individuals	up to 76,558 European ancestry individuals
Fasting glucose-related traits	10q25.2	10	113042093	rs10885122	1	3e-16	ADRA2A	ADRA2A - RPS6P15	Dupuis J	Nat Genet	20081858	up to 46,186 European descent individuals	up to 76,558 European ancestry individuals
Cholesterol, total	10q25.2	10	113933886	rs2255141	1	2e-10	GPAM	GPAM	Teslovich TM	Nature	20686565	Up to 100,184 European descent individuals
LDL cholesterol	10q25.2	10	113933886	rs2255141	1	2e-09	GPAM	GPAM	Teslovich TM	Nature	20686565	Up to 95,454 European descent individuals
Coronary heart disease	10q25.2	10	114754088	rs7901695	1	1e-06	TCF7L2	TCF7L2	Lettre G	PLoS Genet	21347282	8,090 African American individuals	8,849 African American or African-Caribbean individuals
Type 2 diabetes	10q25.2	10	114754088	rs7901695	1	1e-48	TCF7L2	TCF7L2	Zeggini E	Science	17463249	1,924 cases,2,938 controls	3,757 cases,5,346 controls (also includes meta-analysis from DGI+FUSION+WTCCC)
Type 2 diabetes	10q25.2	10	114756041	rs4506565	1	5e-12	TCF7L2	TCF7L2	WTCCC	Nature	17554300	1,924 cases,2,938 controls	(see Zeggini 2007)
Fasting glucose-related traits	10q25.2	10	114756041	rs4506565	1	1e-08	TCF7L2	TCF7L2	Dupuis J	Nat Genet	20081858	up to 46,186 European descent individuals	up to 76,558 European ancestry individuals
Type 2 diabetes	10q25.2	10	114758349	rs7903146	14	6e-16	TCF7L2	TCF7L2	Timpson NJ	Diabetes	19056611	1,924 cases, 2,938 controls	3,757 cases, 5,346 controls
Type 2 diabetes	10q25.2	10	114758349	rs7903146	14	9e-30	TCF7L2	TCF7L2	Timpson NJ	Diabetes	19056611	1,924 cases, 2,938 controls	3,757 cases, 5,346 controls
Metabolic syndrome	10q25.2	10	114758349	rs7903146	14	7e-07	TCF7L2	TCF7L2	Zabaneh D	PLoS One	20694148	2,554 Indian Asian men	2,240 Indian Asian men
Type 2 diabetes and other traits	10q25.2	10	114758349	rs7903146	14	1e-30	TCF7L2	TCF7L2	Rung J	Nat Genet	19734900	679 French cases, 697 French controls	5,579 European cases, 7,096 European controls
Type 2 diabetes	10q25.2	10	114758349	rs7903146	14	2e-34	TCF7L2	TCF7L2	Sladek R	Nature	17293876	661 cases,614 controls	2,617 cases,2,894 controls
Glycated hemoglobin levels	10q25.2	10	114758349	rs7903146	14	1e-07	TCF7L2	TCF7L2	Franklin CS	Ann Hum Genet	20849430	1,782 non-diabetic Scottish and Croatian individuals	NR
Type 2 diabetes	10q25.2	10	114758349	rs7903146	14	2e-15	TCF7L2	TCF7L2	Kho AN	J Am Med Inform Assoc	22101970	2,413 European ancestry cases, 810 African American cases, 2,392 European ancestry controls, 873 African American controls	NR
Type 2 diabetes	10q25.2	10	114758349	rs7903146	14	2e-31	TCF7L2	TCF7L2	Saxena R	Science	17463246	1,464 cases,1,467 controls	5,065 cases,5,785 controls (also includes meta-analysis from DGI+FUSION+WTCCC)
Type 2 diabetes	10q25.2	10	114758349	rs7903146	14	1e-08	TCF7L2	TCF7L2	Scott LJ	Science	17463248	1,161 cases,1,174 controls	1,215 cases,1,258 controls (also includes meta-analysis from DGI+FUSION+WTCCC)
Type 2 diabetes	10q25.2	10	114758349	rs7903146	14	2e-10	TCF7L2	TCF7L2	Steinthorsdottir V	Nat Genet	17460697	1,399 EA cases,5,275 EA controls	2,437 EA cases,7,287 EA controls
Type 2 diabetes	10q25.2	10	114758349	rs7903146	14	5e-08	TCF7L2	TCF7L2	Salonen JT	Am J Hum Genet	17668382	500 cases,497 controls	2,573 cases,2,776 controls
Proinsulin levels	10q25.2	10	114758349	rs7903146	14	2e-20	TCF7L2	TCF7L2	Strawbridge RJ	Diabetes	21873549	10,701 European ancestry nondiabetic adults	16,378 European ancestry nondiabetic adults
Type 2 diabetes	10q25.2	10	114758349	rs7903146	14	2e-51	TCF7L2	TCF7L2	Voight BF	Nat Genet	20581827	8,130 European descent cases, 38,987 European descent controls	Up to 34,412 European descent cases, 59,925 European descent controls
Type 2 diabetes	10q25.2	10	114758349	rs7903146	14	8e-12	TCF7L2	TCF7L2	Takeuchi F	Diabetes	19401414	519 Japanese cases, 503 Japanese controls	5,629 Japanese cases, 7,370 Japanese controls
Type 2 diabetes	10q25.2	10	114758349	rs7903146	14	3e-23	TCF7L2	TCF7L2	Zeggini E	Nat Genet	18372903	4,549 cases,5,579 controls	24,194 cases,55,598 controls
Breast cancer	10q26.13	10	123337335	rs2981579	1	4e-31	FGFR2	FGFR2	Turnbull C	Nat Genet	20453838	3,659 UK cases, 4,897 UK controls	12,576 European cases, 12,223 European controls
Breast cancer	10q26.13	10	123337335	rs2981579	1	2e-10	FGFR2	FGFR2	Thomas G	Nat Genet	19330030	1,145 cases, 1,142 controls	8,625 cases, 9,657 controls
Breast cancer	10q26.13	10	123346190	rs1219648	2	1e-30	FGFR2	FGFR2	Fletcher O	J Natl Cancer Inst	21263130	1,694 British cases, 2,365 British controls, 1,145 European ancestry cases, 1,142 European ancestry controls	7,317 British cases, 8,124 British controls
Breast cancer	10q26.13	10	123346190	rs1219648	2	2e-13	FGFR2	FGFR2	Li J	Breast Cancer Res Treat	20872241	2,702 European ancestry women, 5,726 European ancestry controls	Up to 7,386 European ancestry cases, 7,576 European ancestry controls
Breast cancer	10q26.13	10	123346190	rs1219648	2	1e-10	FGFR2	FGFR2	Hunter DJ	Nat Genet	17529973	1,145 cases,1,142 controls	1,176 cases,2,072 controls
Age-related macular degeneration	10q26.13	10	124214448	rs10490924	2	4E-322	HTRA1	ARMS2	Yu Y	Hum Mol Genet	21665990	2,594 European ancestry cases, 4,134 European ancestry controls	5,640 cases, 52,174 controls
Age-related macular degeneration	10q26.13	10	124214448	rs10490924	2	5e-119	ARMS2,HTRA1	ARMS2	Neale BM	Proc Natl Acad Sci U S A	20385826	979 European ancestry cases, 1,709 European ancestry controls	5,789 Caucasian cases, 4,234 Caucasian controls
Age-related macular degeneration	10q26.13	10	124214448	rs10490924	2	1e-60	ARMS2,HTRA1	ARMS2	Kopplin LJ	Genes Immun	20861866	293 family members, 391 white non-Hispanic cases, 188 white non-Hispanic controls	1,241 white non-Hispanic cases, 622 white non-Hispanic conrols, 655 Northern European descent cases, 1,244 Northern European descent controls
Uterine fibroids	11p15.5	11	203788	rs2280543	1	4e-12	ODF3, BET1L, RIC8A, SIRT3	BET1L	Cha PC	Nat Genet	21460842	1,607 Japanese cases, 1,428 Japanese controls	3,439 Japanese cases, 3,244 Japanese controls
Intracranial aneurysm	11p15.5	11	203788	rs2280543	1	3e-06	BET1L	BET1L	Low SK	Hum Mol Genet	22286173	1,383 Japanese ancestry cases, 5,484 Japanese ancestry controls	1,048 Japanese ancestry cases, 7,212 Japanese ancestry controls
Systemic lupus erythematosus	11p15.5	11	589564	rs4963128	1	4e-06	KIAA1542	PHRF1	Chung SA	PLoS Genet	21408207	811 anti-dsDNA positive European descent cases, 906 anti-dsDNA negative European descent cases, 4,813 European descent controls	NR
Systemic lupus erythematosus	11p15.5	11	589564	rs4963128	1	3e-10	KIAA1542	PHRF1	Harley JB	Nat Genet	18204446	720 female cases,2,337 female controls	1,846 female cases,1,825 female controls
Type 1 diabetes autoantibodies	11p15.5	11	2170143	rs1004446	1	3e-23	IGF2AS	IGF2;INS-IGF2	Plagnol V	PLoS Genet	21829393	12,501 European ancestry cases	3,598 affected siblings
Type 1 diabetes	11p15.5	11	2170143	rs1004446	1	4e-09	INS	IGF2;INS-IGF2	Hakonarson H	Nature	17632545	467 trios, 561 cases,1,143 controls	2,350 individuals in 549 families; 390 trios
Electrocardiographic traits	11p15.5	11	2489342	rs12296050	1	8e-11	KCNQ1	KCNQ1	Holm H	Nat Genet	20062063	Up to 12,670 Icelandic individuals	Up to 10,352 Icelandic individuals
QT interval	11p15.5	11	2489342	rs12296050	1	3e-17	KCNQ1	KCNQ1	Pfeufer A	Nat Genet	19305409	15,842 individuals	up to 13,602 individuals
Type 2 diabetes	11p15.4	11	2839751	rs2237892	2	4e-06	KCNQ1	KCNQ1	Parra EJ	Diabetologia	21573907	967 Mexican cases, 343 Mexican controls, 837 Mexican-American cases, 437 Mexican-American controls	European individuals (NR)
Type 2 diabetes	11p15.4	11	2839751	rs2237892	2	2e-42	KCNQ1	KCNQ1	Yasuda K	Nat Genet	18711367	187 Japanese cases, 1,504 Japanese controls	6,552 Asian cases, 6,621 Asian controls, 2,830 cases, 3,740 controls (Swedish)
Type 2 diabetes	11p15.4	11	2839751	rs2237892	2	1e-26	KCNQ1	KCNQ1	Takeuchi F	Diabetes	19401414	519 Japanese cases, 503 Japanese controls	5,629 Japanese cases, 7,370 Japanese controls
Fetal hemoglobin levels	11p15.4	11	5306509	rs4910742	1	1e-21	HBB	HBE1 - OR51AB1P	Uda M	Proc Natl Acad Sci U S A	18245381	4,305 individuals	521 individuals
Inflammatory biomarkers	11p15.4	11	5306509	rs4910742	1	2e-09	HBB	HBE1 - OR51AB1P	Naitza S	PLoS Genet	22291609	4,694 European ancestry individuals	1,392 European ancestry individuals
Diastolic blood pressure	11p15.4	11	10350538	rs7129220	2	6e-08	ADM	ADM - AMPD3	Ehret GB	Nature	21909115	69,395 European ancestry individuals	Up to 133,361 European ancestry individuals
Systolic blood pressure	11p15.4	11	10350538	rs7129220	2	3e-12	ADM	ADM - AMPD3	Ehret GB	Nature	21909115	69,395 European ancestry individuals	Up to 133,361 European ancestry individuals
Blood pressure	11p15.4	11	10350538	rs7129220	2	4e-07	ADM	ADM - AMPD3	Wain LV	Nat Genet	21909110	74,064 European ancestry individuals	48,607 European ancestry individuals
Systolic blood pressure	11p15.1	11	16902268	rs381815	2	2e-09	PLEKHA7	PLEKHA7	Levy D	Nat Genet	19430479	29,136 individuals	34,433 individuals
Blood pressure	11p15.1	11	16902268	rs381815	2	7e-06	PLEKHA7	PLEKHA7	Wain LV	Nat Genet	21909110	74,064 European ancestry individuals	48,607 European ancestry individuals
Blood pressure	11p15.1	11	16902268	rs381815	2	3e-08	PLEKHA7	PLEKHA7	Wain LV	Nat Genet	21909110	74,064 European ancestry individuals	48,607 European ancestry individuals
Type 2 diabetes	11p15.1	11	17408630	rs5215	1	5e-11	KCNJ11	KCNJ11	Zeggini E	Science	17463249	1,924 cases,2,938 controls	3,757 cases,5,346 controls (also includes meta-analysis from DGI+FUSION+WTCCC)
Type 2 diabetes	11p15.1	11	17408630	rs5215	1	4e-07	KCNJ11	KCNJ11	Zeggini E	Nat Genet	18372903	4,549 cases,5,579 controls	24,194 cases,55,598 controls
Type 2 diabetes	11p15.1	11	17409572	rs5219	3	1e-09	KCNJ11	KCNJ11	Timpson NJ	Diabetes	19056611	1,924 cases, 2,938 controls	3,757 cases, 5,346 controls
Type 2 diabetes	11p15.1	11	17409572	rs5219	3	5e-07	KCNJ11	KCNJ11	Timpson NJ	Diabetes	19056611	1,924 cases, 2,938 controls	3,757 cases, 5,346 controls
Type 2 diabetes	11p15.1	11	17409572	rs5219	3	1e-07	KCNJ11	KCNJ11	Saxena R	Science	17463246	1,464 cases,1,467 controls	5,065 cases,5,785 controls (also includes meta-analysis from DGI+FUSION+WTCCC)
Type 2 diabetes	11p15.1	11	17409572	rs5219	3	7e-11	KCNJ11	KCNJ11	Scott LJ	Science	17463248	1,161 cases,1,174 controls	1,215 cases,1,258 controls (also includes meta-analysis from DGI+FUSION+WTCCC)
Body mass index	11p14.1	11	27583129	rs7481311	1	8e-06	BDNF	BDNFOS	Thorleifsson G	Nat Genet	19079260	80,969 individuals	11,036 individuals
Weight	11p14.1	11	27583129	rs7481311	1	3e-06	BDNF	BDNFOS	Thorleifsson G	Nat Genet	19079260	80,969 individuals	11,036 individuals
Body mass index	11p14.1	11	27667202	rs925946	1	9e-10	BDNF	BDNFOS	Thorleifsson G	Nat Genet	19079260	80,969 individuals	11,036 individuals
Weight	11p14.1	11	27667202	rs925946	1	4e-09	BDNF	BDNFOS	Thorleifsson G	Nat Genet	19079260	80,969 individuals	11,036 individuals
Body mass index	11p14.1	11	27679916	rs6265	2	5e-10	BDNF	BDNF	Thorleifsson G	Nat Genet	19079260	80,969 individuals	11,036 individuals
Weight	11p14.1	11	27679916	rs6265	2	2e-07	BDNF	BDNF	Thorleifsson G	Nat Genet	19079260	80,969 individuals	11,036 individuals
Smoking behavior	11p14.1	11	27679916	rs6265	2	2e-08	BDNF	BDNF	The Tobacco and Genetics Consortium	Nat Genet	20418890	Up to 74,035 European ancestry individuals	Up to 68,988 participants
Acute lymphoblastic leukemia (childhood)	11q12.1	11	56175671	rs1945213	1	3e-08	OR8U8	OR5AL2P - OR5AL1	Ellinghaus E	Leukemia	22076464	419 European ancestry cases, 474 European ancestry controls	Up to 1,277 European ancestry cases and 3,061 European ancestry controls
Acute lymphoblastic leukemia (childhood)	11q12.1	11	56175671	rs1945213	1	4e-08	OR8U8	OR5AL2P - OR5AL1	Ellinghaus E	Leukemia	22076464	419 European ancestry cases, 474 European ancestry controls	Up to 1,277 European ancestry cases and 3,061 European ancestry controls
Phospholipid levels (plasma)	11q12.2	11	61551356	rs174535	1	1e-151	C11orf9	C11orf9	Lemaitre RN	PLoS Genet	21829377	8,866 European ancestry individuals	NR
Phospholipid levels (plasma)	11q12.2	11	61551356	rs174535	1	6e-58	C11orf9	C11orf9	Lemaitre RN	PLoS Genet	21829377	8,866 European ancestry individuals	NR
Metabolic syndrome	11q12.2	11	61557803	rs102275	3	6e-07	C11orf10	C11orf10	Zabaneh D	PLoS One	20694148	2,554 Indian Asian men	2,240 Indian Asian men
Crohn's disease	11q12.2	11	61557803	rs102275	3	2e-11	FADS1	C11orf10	Franke A	Nat Genet	21102463	6,333 European descent cases, 15,056 European descent controls	15,694 European descent cases, 14,026 European descent controls, 414 European descent parent-offspring trios
Phospholipid levels (plasma)	11q12.2	11	61557803	rs102275	3	7e-64	C11orf10	C11orf10	Lemaitre RN	PLoS Genet	21829377	8,866 European ancestry individuals	NR
Phospholipid levels (plasma)	11q12.2	11	61557803	rs102275	3	8e-153	C11orf10	C11orf10	Lemaitre RN	PLoS Genet	21829377	8,866 European ancestry individuals	NR
Phospholipid levels (plasma)	11q12.2	11	61564299	rs4246215	3	6e-55	FEN1	FEN1	Lemaitre RN	PLoS Genet	21829377	8,866 European ancestry individuals	NR
Phospholipid levels (plasma)	11q12.2	11	61564299	rs4246215	3	9e-60	FEN1	FEN1	Lemaitre RN	PLoS Genet	21829377	8,866 European ancestry individuals	NR
Phospholipid levels (plasma)	11q12.2	11	61564299	rs4246215	3	1e-139	FEN1	FEN1	Lemaitre RN	PLoS Genet	21829377	8,866 European ancestry individuals	NR
Platelet counts	11q12.2	11	61564299	rs4246215	3	3e-10	FEN1	FEN1	Gieger C	Nature	22139419	48,666 individuals of European ancestry	Up to 18,838 individuals of European ancestry
Metabolic syndrome	11q12.2	11	61569830	rs174546	5	6e-07	FADS1	FADS1	Zabaneh D	PLoS One	20694148	2,554 Indian Asian men	2,240 Indian Asian men
HDL cholesterol	11q12.2	11	61569830	rs174546	5	2e-22	FADS1,FADS2,FADS3	FADS1	Teslovich TM	Nature	20686565	99,900 European descent individuals
Cholesterol, total	11q12.2	11	61569830	rs174546	5	2e-22	FADS1,FADS2,FADS3	FADS1	Teslovich TM	Nature	20686565	Up to 100,184 European descent individuals
Triglycerides	11q12.2	11	61569830	rs174546	5	5e-24	FADS1,FADS2,FADS3	FADS1	Teslovich TM	Nature	20686565	Up to 96,598 European descent individuals
LDL cholesterol	11q12.2	11	61569830	rs174546	5	1e-21	FADS1,FADS2,FADS3	FADS1	Teslovich TM	Nature	20686565	Up to 95,454 European descent individuals
LDL cholesterol	11q12.2	11	61569830	rs174546	5	1e-07	FADS1, FADS2	FADS1	Sabatti C	Nat Genet	19060910	4,763 individuals	NR
HDL cholesterol	11q12.2	11	61570783	rs174547	7	2e-12	FADS1, FADS2, FADS3	FADS1	Kathiresan S	Nat Genet	19060906	19,840 individuals	Up to 20,623 individuals
Triglycerides	11q12.2	11	61570783	rs174547	7	2e-14	FADS1, FADS2, FADS3	FADS1	Kathiresan S	Nat Genet	19060906	19,840 individuals	Up to 20,623 individuals
Resting heart rate	11q12.2	11	61570783	rs174547	7	2e-09	FADS1	FADS1	Eijgelsheim M	Hum Mol Genet	20639392	38,991 European ancestry individuals	NR
Serum metabolites	11q12.2	11	61570783	rs174547	7	7e-179	FADS1	FADS1	Illig T	Nat Genet	20037589	1,809 European individuals	422 European females
Phospholipid levels (plasma)	11q12.2	11	61570783	rs174547	7	4e-154	FADS1	FADS1	Lemaitre RN	PLoS Genet	21829377	8,866 European ancestry individuals	NR
Phospholipid levels (plasma)	11q12.2	11	61570783	rs174547	7	3e-64	FADS1	FADS1	Lemaitre RN	PLoS Genet	21829377	8,866 European ancestry individuals	NR
Lipid metabolism phenotypes	11q12.2	11	61570783	rs174547	7	8e-262	FADS1, FADS2, FADS3	FADS1	Kettunen J	Nat Genet	22286219	8,330 European ancestry individuals	NR
Metabolic traits	11q12.2	11	61570783	rs174547	7	9e-116	FADS1	FADS1	Suhre K	Nature	21886157	2,820 European ancestry individuals	NR
Triglycerides	11q12.2	11	61571348	rs174548	2	5e-14	FADS1	FADS1	Waterworth DM	Arterioscler Thromb Vasc Biol	20864672	up to 17,243 white European descent individuals	up to 37,774 white European descent individuals, up to 9,665 Indian Asian individuals
HDL cholesterol	11q12.2	11	61571348	rs174548	2	1e-12	FADS1	FADS1	Waterworth DM	Arterioscler Thromb Vasc Biol	20864672	up to 17,243 white European descent individuals	up to 37,774 white European descent individuals, up to 9,665 Indian Asian individuals
Serum metabolites	11q12.2	11	61571348	rs174548	2	5e-08	FADS1	FADS1	Gieger C	PLoS Genet	19043545	284 males	NR
Fasting glucose-related traits	11q12.2	11	61571478	rs174550	2	5e-13	FADS1	FADS1	Dupuis J	Nat Genet	20081858	up to 46,186 European descent individuals	up to 76,558 European ancestry individuals
Fasting glucose-related traits	11q12.2	11	61571478	rs174550	2	2e-15	FADS1	FADS1	Dupuis J	Nat Genet	20081858	up to 46,186 European descent individuals	up to 76,558 European ancestry individuals
Phospholipid levels (plasma)	11q12.2	11	61571478	rs174550	2	1e-57	FADS1	FADS1	Lemaitre RN	PLoS Genet	21829377	8,866 European ancestry individuals	NR
HDL cholesterol	11q12.2	11	61597212	rs174570	2	4e-06	FADS2, FADS3	FADS2	Aulchenko YS	Nat Genet	19060911	21,412 individuals	NR
LDL cholesterol	11q12.2	11	61597212	rs174570	2	4e-13	FADS2, FADS3	FADS2	Aulchenko YS	Nat Genet	19060911	17,797 individuals	NR
Cholesterol, total	11q12.2	11	61597212	rs174570	2	2e-10	FADS2, FADS3	FADS2	Aulchenko YS	Nat Genet	19060911	22,562 individuals	NR
Metabolic syndrome	11q12.2	11	61597972	rs1535	3	4e-07	FADS2	FADS2	Zabaneh D	PLoS One	20694148	2,554 Indian Asian men	2,240 Indian Asian men
Response to statin therapy	11q12.2	11	61597972	rs1535	3	7e-06	FADS2, FADS1, FEN	FADS2	Barber MJ	PLoS One	20339536	3,928 Caucasian individuals	NR
Phospholipid levels (plasma)	11q12.2	11	61597972	rs1535	3	3e-63	FADS2	FADS2	Lemaitre RN	PLoS Genet	21829377	8,866 European ancestry individuals	NR
Phospholipid levels (plasma)	11q12.2	11	61597972	rs1535	3	3e-152	FADS2	FADS2	Lemaitre RN	PLoS Genet	21829377	8,866 European ancestry individuals	NR
Phospholipid levels (plasma)	11q12.2	11	61639573	rs174448	2	4e-25	FADS3	FADS2 - FADS3	Lemaitre RN	PLoS Genet	21829377	8,866 European ancestry individuals	NR
Phospholipid levels (plasma)	11q12.2	11	61639573	rs174448	2	3e-60	FADS3	FADS2 - FADS3	Lemaitre RN	PLoS Genet	21829377	8,866 European ancestry individuals	NR
Phospholipid levels (plasma)	11q12.2	11	61639573	rs174448	2	7e-28	FADS3	FADS2 - FADS3	Lemaitre RN	PLoS Genet	21829377	8,866 European ancestry individuals	NR
Phospholipid levels (plasma)	11q12.2	11	61663691	rs174468	2	1e-12	RAB3IL1	FADS3 - RAB3IL1	Lemaitre RN	PLoS Genet	21829377	8,866 European ancestry individuals	NR
Phospholipid levels (plasma)	11q12.2	11	61663691	rs174468	2	2e-17	RAB3IL1	FADS3 - RAB3IL1	Lemaitre RN	PLoS Genet	21829377	8,866 European ancestry individuals	NR
Phospholipid levels (plasma)	11q12.2	11	61663691	rs174468	2	3e-35	RAB3IL1	FADS3 - RAB3IL1	Lemaitre RN	PLoS Genet	21829377	8,866 European ancestry individuals	NR
Alopecia areata	11q13.1	11	64097233	rs694739	1	4e-07	PRDX5	PRDX5 - CCDC88B	Petukhova L	Nature	20596022	Up to 1,054 European ancestry cases, 3,278 European ancestry controls	NR
Crohn's disease	11q13.1	11	64097233	rs694739	1	6e-10	PRDX5, ESRRA	PRDX5 - CCDC88B	Franke A	Nat Genet	21102463	6,333 European descent cases, 15,056 European descent controls	15,694 European descent cases, 14,026 European descent controls, 414 European descent parent-offspring trios
Primary biliary cirrhosis	11q13.1	11	64129722	rs538147	1	2e-10	RPS6KA4	RPS6KA4	Mells GF	Nat Genet	21399635	1,840 European ancestry cases, 5,163 European ancestry controls, ~453 Italian cases, ~945 Italian controls, ~481 Canadian cases, ~3,706 Canadian controls	620 European ancestry cases, 2,514 European ancestry controls
Leprosy	11q13.1	11	64129722	rs538147	1	7e-06	RPS6KA4	RPS6KA4	Zhang F	Nat Genet	22019778	706 Han Chinese cases, 5,581 Han Chinese controls	3,301 Han Chinese cases, 5,299 Han Chinese controls
Serum urate	11q13.1	11	64334114	rs2078267	1	2e-26	SLC22A11	SLC22A11	Yang Q	Circ Cardiovasc Genet	20884846	28,283 white individuals	22,054 women
Serum urate	11q13.1	11	64334114	rs2078267	1	1e-06	SLC22A11	SLC22A11	Yang Q	Circ Cardiovasc Genet	20884846	28,283 white individuals	22,054 women
Prostate cancer	11q13.3	11	68995958	rs7130881	1	9e-09	Intergenic	TPCN2 - MYEOV	Schumacher FR	Hum Mol Genet	21743057	2,782 European ancestry cases, 4,458 European ancestry controls	8,217 European ancestry cases, 6,732 European ancestry controls
Prostate cancer	11q13.3	11	68995958	rs7130881	1	8e-13	NR	TPCN2 - MYEOV	Eeles RA	Nat Genet	19767753	1,854 European ancestry cases, 1,894 European ancestry controls	19,879 cases, 18,761 controls (European, Chinese, Japanese, African American, Latino, and Hawaiian ancestry)
IgE grass sensitization	11q13.5	11	76299194	rs2155219	2	1e-08	C11orf30, LRRC32	C11orf30 - LRRC32	Ramasamy A	J Allergy Clin Immunol	22036096	2,315 Caucasian cases, 10,032 Caucasian controls	NR
Allergic rhinitis	11q13.5	11	76299194	rs2155219	2	4e-08	C11orf30, LRRC32	C11orf30 - LRRC32	Ramasamy A	J Allergy Clin Immunol	22036096	3,933 European ancestry cases, 8,965 European ancestry controls	NR
Ulcerative colitis	11q13.5	11	76299194	rs2155219	2	5e-16	Intergenic	C11orf30 - LRRC32	Anderson CA	Nat Genet	21297633	6,687 European ancestry cases, 19,718 European ancestry controls	9,628 European ancestry cases, 12,917 European ancestry controls
Atopic dermatitis	11q13.5	11	76301316	rs7927894	1	8e-10	C11orf30	C11orf30 - LRRC32	Esparza-Gordillo J	Nat Genet	19349984	939 cases, 975 controls, 1,097 family members	2,637 cases, 3,957 controls
Crohn's disease	11q13.5	11	76301316	rs7927894	1	1e-09	C11orf30	C11orf30 - LRRC32	Barrett JC	Nat Genet	18587394	3,230 cases4,829 controls	1,339 trios, 2,325 cases, 1,809 controls
Skin pigmentation	11q14.3	11	88911696	rs1042602	1	4e-10	TYR	TYR	Stokowski RP	Am J Hum Genet	17999355	363 with maxL* < 56 and 374 with maxL* > 63; 20% tails of distribution	116 low maxL*, 115 high maxL* individuals
Freckles	11q14.3	11	88911696	rs1042602	1	2e-11	TYR	TYR	Sulem P	Nat Genet	17952075	2,986 individuals	3,932 individuals
Tanning	11q14.3	11	89011046	rs1393350	6	2e-13	TYR	TYR	Nan H	J Invest Dermatol	19340012	2,287 women	870 controls
Melanoma	11q14.3	11	89011046	rs1393350	6	2e-14	TYR	TYR	Bishop DT	Nat Genet	19578364	1,539 European ancestry cases, 3,917 European ancestry controls	2,312 European ancestry cases, 1,867 European ancestry controls
Melanoma	11q14.3	11	89011046	rs1393350	6	2e-13	TYR	TYR	Barrett JH	Nat Genet	21983787	2,804 European ancestry cases, 7,618 European ancestry controls	5,551 European ancestry cases, 7,449 European ancestry controls
Vitiligo	11q14.3	11	89011046	rs1393350	6	2e-18	TYR	TYR	Jin Y	N Engl J Med	20410501	1,392 European ancestry cases, 2,629 European ancestry controls	647 European ancestry cases, 1,056 European ancestry controls, 183 European ancestry trios, 332 European ancestry multiplex families
Skin sensitivity to sun	11q14.3	11	89011046	rs1393350	6	2e-06	TYR	TYR	Sulem P	Nat Genet	17952075	2,986 individuals	3,932 individuals
Blue vs. green eyes	11q14.3	11	89011046	rs1393350	6	3e-12	TYR	TYR	Sulem P	Nat Genet	17952075	2,986 individuals	3,932 individuals
Eye color	11q14.3	11	89011046	rs1393350	6	3e-09	TYR	TYR	Eriksson N	PLoS Genet	20585627	9,126 Northern European ancestry individuals	NR
Conduct disorder (case status)	11q14.3	11	92651002	rs7950811	1	9e-07	Intergenic	RPS3AP42 - MTNR1B	Dick DM	Mol Psychiatry	20585324	872 cases, 3,091 controls	NR
Conduct disorder (symptom count)	11q14.3	11	92651002	rs7950811	1	1e-08	Intergenic	RPS3AP42 - MTNR1B	Dick DM	Mol Psychiatry	20585324	872 cases, 3,091 controls	NR
Fasting plasma glucose	11q14.3	11	92673828	rs1387153	4	2e-36	MTNR1B	RPS3AP42 - MTNR1B	Bouatia-Naji N	Nat Genet	19060909	2,151 individuals	6,332 cases, 9,132 controls
Metabolic syndrome (bivariate traits)	11q14.3	11	92673828	rs1387153	4	2e-09	LOC100128354	RPS3AP42 - MTNR1B	Kraja AT	Diabetes	21386085	22,161 European ancestry individuals	NR
Metabolic syndrome (bivariate traits)	11q14.3	11	92673828	rs1387153	4	8e-09	LOC100128354	RPS3AP42 - MTNR1B	Kraja AT	Diabetes	21386085	22,161 European ancestry individuals	NR
Glycated hemoglobin levels	11q14.3	11	92673828	rs1387153	4	4e-11	MTNR1B	RPS3AP42 - MTNR1B	Soranzo N	Diabetes	20858683	up to 46,368 European ancestry individuals	NR
Type 2 diabetes	11q14.3	11	92673828	rs1387153	4	8e-15	MTNR1B	RPS3AP42 - MTNR1B	Voight BF	Nat Genet	20581827	8,130 European descent cases, 38,987 European descent controls	Up to 34,412 European descent cases, 59,925 European descent controls
Diabetes (gestational)	11q14.3	11	92698427	rs10830962	1	2e-13	MTNR1B	RPS3AP42 - MTNR1B	Kwak SH	Diabetes	22233651	468 cases of Korean ancestry, 1,242 controls of Korean ancestry	931 cases of Korean ancestry, 783 controls of Korean ancestry
Serum metabolites	11q14.3	11	92698427	rs10830962	1	1e-16	MTNR1B	RPS3AP42 - MTNR1B	Kim YJ	Nat Genet	21909109	12,545 Korean individuals	Up to 30,395 East Asian ancestry individuals
Fasting plasma glucose	11q14.3	11	92708710	rs10830963	3	3e-50	MTNR1B	MTNR1B	Prokopenko I	Nat Genet	19060907	35,812 individuals	NR
Fasting glucose-related traits	11q14.3	11	92708710	rs10830963	3	3e-43	MTNR1B	MTNR1B	Dupuis J	Nat Genet	20081858	up to 46,186 European descent individuals	up to 76,558 European ancestry individuals
Fasting glucose-related traits	11q14.3	11	92708710	rs10830963	3	6e-175	MTNR1B	MTNR1B	Dupuis J	Nat Genet	20081858	up to 46,186 European descent individuals	up to 76,558 European ancestry individuals
Serum metabolites	11q14.3	11	92708710	rs10830963	3	3e-11	MTNR1B	MTNR1B	Kettunen J	Nat Genet	22286219	8,330 European ancestry individuals	NR
Systolic blood pressure	11q22.1	11	100593538	rs633185	3	1e-17	FLJ32810, TMEM133	ARHGAP42	Ehret GB	Nature	21909115	69,395 European ancestry individuals	Up to 133,361 European ancestry individuals
Hypertension	11q22.1	11	100593538	rs633185	3	5e-11	FLJ32810, TMEM133	ARHGAP42	Ehret GB	Nature	21909115	69,395 European ancestry individuals	Up to 133,361 European ancestry individuals
Blood pressure	11q22.1	11	100593538	rs633185	3	7e-10	FLJ32810, TMEM133	ARHGAP42	Wain LV	Nat Genet	21909110	74,064 European ancestry individuals	48,607 European ancestry individuals
Diastolic blood pressure	11q22.1	11	100593538	rs633185	3	2e-15	FLJ32810, TMEM133	ARHGAP42	Ehret GB	Nature	21909115	69,395 European ancestry individuals	Up to 133,361 European ancestry individuals
Response to metformin	11q22.3	11	108283161	rs11212617	1	3e-09	ATM	C11orf65	Florez JC	Curr Diab Rep	21845381	1,024 European ancestry individuals	2,896 European ancestry individuals
Response to metformin	11q22.3	11	108283161	rs11212617	1	3e-09	ATM, C111orf65	C11orf65	Zhou K	Nat Genet	21186350	1,024 Scottish individuals	1,783 Scottish individuals, 1,113 UK individuals
Colorectal cancer	11q23.1	11	111171709	rs3802842	1	4e-07	LOC120376	C11orf93	Peters U	Hum Genet	21761138	2,906 European descent cases, 3,416 European descent controls	8,161 European descent cases, 9,101 European descent controls
Colorectal cancer	11q23.1	11	111171709	rs3802842	1	6e-10	Intergenic	C11orf93	Tenesa A	Nat Genet	18372901	981 cases,1,002 controls	16,476 cases,15,351 controls
Left ventricular mass	11q23.2	11	112991618	rs1436109	2	4e-09	NCAM1	NCAM1	Arnett DK	Circ Res	21212386	1,264 African Americans	989 African Americans, 1,316 Whites
Left ventricular mass	11q23.2	11	112991618	rs1436109	2	9e-07	NCAM1	NCAM1	Arnett DK	Circ Res	21212386	1,264 African Americans	989 African Americans, 1,316 Whites
Left ventricular mass	11q23.2	11	112991618	rs1436109	2	3e-07	NCAM1	NCAM1	Arnett DK	Circ Res	21212386	1,264 African Americans	989 African Americans, 1,316 Whites
Cholesterol, total	11q23.3	11	116603724	rs12272004	3	7e-07	APOA1, APOA4, APOA5, APOC3	RPL15P15 - BUD13	Aulchenko YS	Nat Genet	19060911	22,562 individuals	NR
LDL cholesterol	11q23.3	11	116603724	rs12272004	3	5e-13	APOA1, APOA4, APOA5, APOC3	RPL15P15 - BUD13	Aulchenko YS	Nat Genet	19060911	17,797 individuals	NR
Triglycerides	11q23.3	11	116603724	rs12272004	3	5e-13	APOA1, APOA4, APOA5, APOC3	RPL15P15 - BUD13	Aulchenko YS	Nat Genet	19060911	17,815 individuals	NR
Carotenoid and tocopherol levels	11q23.3	11	116603724	rs12272004	3	8e-10	APOA5	RPL15P15 - BUD13	Ferrucci L	Am J Hum Genet	19185284	1,191 individuals	2,751 individuals
Triglycerides	11q23.3	11	116607437	rs1558861	1	2e-26	LOC440069, MGC13125	RPL15P15 - BUD13	Kooner JS	Nat Genet	18193046	2,011 individuals	10,536 individuals
LDL cholesterol	11q23.3	11	116607437	rs1558861	1	2e-06	BUD13, ZNF259, APOA5,APOA4,APOC3,APOA1	RPL15P15 - BUD13	Waterworth DM	Arterioscler Thromb Vasc Biol	20864672	up to 17,243 white European descent individuals	up to 37,774 white European descent individuals, up to 9,665 Indian Asian individuals
Waist Circumference - Triglycerides (WC-TG)	11q23.3	11	116639104	rs10790162	2	7e-16	BUD13	BUD13	Kraja AT	Diabetes	21386085	22,161 European ancestry individuals	NR
HDL Cholesterol - Triglycerides (HDLC-TG)	11q23.3	11	116639104	rs10790162	2	3e-15	BUD13	BUD13	Kraja AT	Diabetes	21386085	22,161 European ancestry individuals	NR
Metabolic syndrome	11q23.3	11	116639104	rs10790162	2	5e-09	BUD13	BUD13	Kraja AT	Diabetes	21386085	22,161 European ancestry individuals	NR
Vitamin E levels	11q23.3	11	116648917	rs964184	10	8e-12	BUD13, ZNF259, APOA5	ZNF259	Major JM	Hum Mol Genet	21729881	2,402 Finnish male cases, 1612 Finnish male controls	475 European male cases, 517 European male controls, 1416 female cases, 1359 female controls
LDL cholesterol	11q23.3	11	116648917	rs964184	10	1e-26	APOA1,APOC3,APOA4,APOA5	ZNF259	Teslovich TM	Nature	20686565	Up to 95,454 European descent individuals
HDL cholesterol	11q23.3	11	116648917	rs964184	10	5e-47	APOA1,APOC3,APOA4,APOA5	ZNF259	Teslovich TM	Nature	20686565	99,900 European descent individuals
Cholesterol, total	11q23.3	11	116648917	rs964184	10	6e-57	APOA1,APOC3,APOA4,APOA5	ZNF259	Teslovich TM	Nature	20686565	Up to 100,184 European descent individuals
Triglycerides	11q23.3	11	116648917	rs964184	10	7e-240	APOA1,APOC3,APOA4,APOA5	ZNF259	Teslovich TM	Nature	20686565	Up to 96,598 European descent individuals
Coronary heart disease	11q23.3	11	116648917	rs964184	10	1e-17	ZNF259, APOA5, APOA4, APOC3, APOA1	ZNF259	Schunkert H	Nat Genet	21378990	22,233 European ancestry cases, 64,762 European ancestry controls	28,834 cases, 27,674 controls, 2,115 individuals.
Triglycerides	11q23.3	11	116648917	rs964184	10	4e-62	APOA1, APOC3, APOA4, APOA5	ZNF259	Kathiresan S	Nat Genet	19060906	19,840 individuals	Up to 20,623 individuals
HDL cholesterol	11q23.3	11	116648917	rs964184	10	1e-12	APOA1, APOC3, APOA4, APOA5	ZNF259	Kathiresan S	Nat Genet	19060906	19,840 individuals	Up to 20,623 individuals
Lipoprotein-associated phospholipase A2 activity and mass	11q23.3	11	116648917	rs964184	10	8e-11	ZNF259	ZNF259	Grallert H	Eur Heart J	22003152	13,664 European ancestry individuals	NR
HDL cholesterol	11q23.3	11	116648917	rs964184	10	2e-11	ZNF259, APOA5,APOA4,APOC3,APOA1	ZNF259	Waterworth DM	Arterioscler Thromb Vasc Biol	20864672	up to 17,243 white European descent individuals	up to 37,774 white European descent individuals, up to 9,665 Indian Asian individuals
Hypertriglyceridemia	11q23.3	11	116648917	rs964184	10	5e-24	APOA5	ZNF259	Johansen CT	Nat Genet	20657596	463 European ancestry cases, 1,197 European ancestry controls	NR
Metabolic syndrome (bivariate traits)	11q23.3	11	116652207	rs12286037	2	1e-08	ZNF259	ZNF259	Kraja AT	Diabetes	21386085	22,161 European ancestry individuals	NR
Triglycerides	11q23.3	11	116652207	rs12286037	2	1e-26	APOA5, APOA4, APOC3, APOA1	ZNF259	Willer CJ	Nat Genet	18193043	8,684 individuals	5,312-9,707 individuals
Lipoprotein-associated phospholipase A2 activity and mass	11q23.3	11	116652207	rs12286037	2	4e-08	ZNF259	ZNF259	Suchindran S	PLoS Genet	20442857	6,668 Caucasian individuals	NR
Waist Circumference - Triglycerides (WC-TG)	11q23.3	11	116653296	rs2075290	2	1e-16	ZNF259	ZNF259	Kraja AT	Diabetes	21386085	22,161 European ancestry individuals	NR
Metabolic syndrome	11q23.3	11	116653296	rs2075290	2	2e-09	ZNF259	ZNF259	Kraja AT	Diabetes	21386085	22,161 European ancestry individuals	NR
HDL Cholesterol - Triglycerides (HDLC-TG)	11q23.3	11	116653296	rs2075290	2	2e-14	ZNF259	ZNF259	Kraja AT	Diabetes	21386085	22,161 European ancestry individuals	NR
HDL Cholesterol - Triglycerides (HDLC-TG)	11q23.3	11	116660686	rs2266788	3	5e-13	APOA5	ZNF259;APOA5	Kraja AT	Diabetes	21386085	22,161 European ancestry individuals	NR
Triglycerides-Blood Pressure (TG-BP)	11q23.3	11	116660686	rs2266788	3	4e-08	APOA5	ZNF259;APOA5	Kraja AT	Diabetes	21386085	22,161 European ancestry individuals	NR
Metabolic syndrome	11q23.3	11	116660686	rs2266788	3	2e-09	APOA5	ZNF259;APOA5	Kraja AT	Diabetes	21386085	22,161 European ancestry individuals	NR
Waist Circumference - Triglycerides (WC-TG)	11q23.3	11	116660686	rs2266788	3	2e-16	APOA5	ZNF259;APOA5	Kraja AT	Diabetes	21386085	22,161 European ancestry individuals	NR
Lipid metabolism phenotypes	11q23.3	11	116662579	rs651821	1	8e-20	APOA1, APOC3, APOA4, APOA5	APOA5	Kettunen J	Nat Genet	22286219	8,330 European ancestry individuals	NR
Triglycerides	11q23.3	11	116662579	rs651821	1	9e-26	APOA5	APOA5	Tan A	Hum Mol Genet	22171074	1,999 Chinese Han ancestry individuals	996 Chinese Han ancestry individuals, 500 Zhuang Chinese ancestry individuals
Glioma	11q23.3	11	118477367	rs498872	1	1e-08	PHLDB1	PHLDB1	Shete S	Nat Genet	19578367	1,878 cases, 3,670 controls	2,545 cases, 2,953 controls
Glioma	11q23.3	11	118477367	rs498872	1	5e-11	PHLDB1	PHLDB1	Sanson M	Hum Mol Genet	21531791	4,147 European ancestry cases, 7,435 European ancestry controls	NR
HDL cholesterol	11q24.1	11	122522375	rs7941030	1	3e-08	UBASH3B	GLULP3 - UBASH3B	Teslovich TM	Nature	20686565	99,900 European descent individuals
Cholesterol, total	11q24.1	11	122522375	rs7941030	1	2e-10	UBASH3B	GLULP3 - UBASH3B	Teslovich TM	Nature	20686565	Up to 100,184 European descent individuals
Follicular lymphoma	11q24.1	11	123361397	rs735665	1	4e-09	Intergenic	ASAM - GRAMD1B	Conde L	Nat Genet	20639881	681 European descent cases, 750 European descent controls	up to 3,164 European descent cases, 6,208 European descent controls
Chronic lymphocytic leukemia	11q24.1	11	123361397	rs735665	1	4e-12	GRAMD1B	ASAM - GRAMD1B	Di Bernardo MC	Nat Genet	18758461	505 cases, 1,438 controls	1,024 cases,1,677 controls
Cholesterol, total	11q24.2	11	126243952	rs11220462	1	2e-11	ST3GAL4	ST3GAL4	Teslovich TM	Nature	20686565	Up to 100,184 European descent individuals
LDL cholesterol	11q24.2	11	126243952	rs11220462	1	1e-15	ST3GAL4	ST3GAL4	Teslovich TM	Nature	20686565	Up to 95,454 European descent individuals
Bipolar disorder	12p13.33	12	2345295	rs1006737	1	7e-08	CACNA1C	CACNA1C	Ferreira MA	Nat Genet	18711365	4,387 cases,6,209 controls	NR
Bipolar disorder and major depressive disorder (combined)	12p13.33	12	2345295	rs1006737	1	3e-08	CACNA1C	CACNA1C	Liu Y	Mol Psychiatry	20351715	4,387 Caucasian bipolar cases, 6,209 Caucasian controls, 1,695 Dutch MDD cases, 1,761 Dutch controls	NR
Primary biliary cirrhosis	12p13.31	12	6440009	rs1800693	1	2e-09	TNFRSF1A	TNFRSF1A	Mells GF	Nat Genet	21399635	1,840 European ancestry cases, 5,163 European ancestry controls, ~453 Italian cases, ~945 Italian controls, ~481 Canadian cases, ~3,706 Canadian controls	620 European ancestry cases, 2,514 European ancestry controls
Multiple sclerosis	12p13.31	12	6440009	rs1800693	1	2e-11	TNFRSF1A	TNFRSF1A	De Jager PL	Nat Genet	19525953	2,624 cases, 7,220 controls	2,215 cases, 2,116 controls
Bilirubin levels	12p12.1	12	21331549	rs4149056	1	7e-13	SLCO1B1,LST-3TM12,SLCO1A2	SLCO1B1	Johnson AD	Hum Mol Genet	19414484	9,264 individuals	NR
Response to statin therapy	12p12.1	12	21331549	rs4149056	1	2e-09	SLCO1B1	SLCO1B1	Link E	N Engl J Med	18650507	85 cases,90 controls	19,856 individuals
Systemic sclerosis	12p12.1	12	23946146	rs11047102	1	1e-07	SOX5	SOX5	Gorlova O	PLoS Genet	21779181	2,296 European ancestry cases, 5,172 European ancestry controls	3,175 European ancestry cases, 4,210 European ancestry controls
Systemic sclerosis	12p12.1	12	23946146	rs11047102	1	5e-06	SOX5	SOX5	Gorlova O	PLoS Genet	21779181	2,296 European ancestry cases, 5,172 European ancestry controls	3,175 European ancestry cases, 4,210 European ancestry controls
Waist-hip ratio	12p12.1	12	26453283	rs718314	1	2e-17	ITPR2, SSPN	SSPN - ITPR2	Heid IM	Nat Genet	20935629	Up to 77,167 European descent individuals	Up to 113,636 European descent individuals
Renal cell carcinoma	12p12.1	12	26453283	rs718314	1	9e-10	ITPR2	SSPN - ITPR2	Wu X	Hum Mol Genet	22010048	894 European ancestry cases, 1,516 European ancestry controls	3,772 European ancestry cases, 8,505 European ancestry controls
Attention deficit hyperactivity disorder	12p11.22	12	28228567	rs522958	1	1e-06	Intergenic	PTHLH - CCDC91	Lasky-Su J	Am J Med Genet B Neuropsychiatr Genet	18821565	909 trios	NR
Hyperactive-impulsive symptoms	12p11.22	12	28228567	rs522958	1	8e-07	Intergenic	PTHLH - CCDC91	Lasky-Su J	Am J Med Genet B Neuropsychiatr Genet	18821565	909 trios	NR
Emphysema-related traits	12p11.21	12	32380501	rs10844154	1	6e-07	BICD1	BICD1	Kong X	Am J Respir Crit Care Med	20709820	Up to 2,380 Caucasian individuals (including 1,455 Caucasian cases)	NR
Weight	12p11.21	12	32380501	rs10844154	1	4e-06	NR	BICD1	Johansson A	Obesity (Silver Spring)	19851299	Up to 3,925 European individuals	NR
Body mass index	12q13.12	12	50247468	rs7138803	3	2e-17	FAIM2	BCDIN3D - RPL35AP28	Speliotes EK	Nat Genet	20935630	Up to 123,865 European ancestry individuals	Up to 125,931 European ancestry individuals
Weight	12q13.12	12	50247468	rs7138803	3	2e-07	BCDIN3D, FAIM2	BCDIN3D - RPL35AP28	Thorleifsson G	Nat Genet	19079260	80,969 individuals	11,036 individuals
Body mass index	12q13.12	12	50247468	rs7138803	3	1e-07	BCDIN3D, FAIM2	BCDIN3D - RPL35AP28	Thorleifsson G	Nat Genet	19079260	80,969 individuals	11,036 individuals
Waist circumference	12q13.12	12	50247468	rs7138803	3	8e-07	FAIM2, BCDIN3D	BCDIN3D - RPL35AP28	Heard-Costa NL	PLoS Genet	19557197	31,373 Caucasian individuals	38,641 Caucasian individuals
Alopecia areata	12q13.2	12	56412487	rs1701704	3	3e-08	IKZF4	SUOX - IKZF4	Petukhova L	Nature	20596022	Up to 1,054 European ancestry cases, 3,278 European ancestry controls	NR
Type 1 diabetes autoantibodies	12q13.2	12	56412487	rs1701704	3	5e-18	IKZF4	SUOX - IKZF4	Plagnol V	PLoS Genet	21829393	12,501 European ancestry cases	3,598 affected siblings
Type 1 diabetes	12q13.2	12	56412487	rs1701704	3	9e-10	RAB5B, SUOX, IKZF4, ERBB3, CDK2	SUOX - IKZF4	Hakonarson H	Diabetes	18198356	467 trios, 561 cases, 1,143 controls	549 families, 364 trios
Asthma	12q13.2	12	56412487	rs1701704	3	2e-13	IKZF4	SUOX - IKZF4	Hirota T	Nat Genet	21804548	1,532 Japanese cases, 3,304 Japanese controls	5,639 Japanese cases, 24,608 Japanese controls
Type 1 diabetes	12q13.2	12	56482180	rs2292239	3	3e-16	ERBB3	ERBB3	Cooper JD	Nat Genet	18978792	3,561 cases,4,646 controls	6,225 cases,6,946 controls, 3,064 trios
Type 1 diabetes autoantibodies	12q13.2	12	56482180	rs2292239	3	3e-27	ERBB3	ERBB3	Plagnol V	PLoS Genet	21829393	12,501 European ancestry cases	3,598 affected siblings
Type 1 diabetes	12q13.2	12	56482180	rs2292239	3	2e-20	ERBB3	ERBB3	Todd JA	Nat Genet	17554260	1,963 cases,2,938 controls	2997 trios, 4,000 cases, 5,000 controls
Type 1 diabetes	12q13.2	12	56482180	rs2292239	3	2e-25	ERBB3	ERBB3	Barrett JC	Nat Genet	19430480	7,514 cases, 9,045 controls	4,267 cases, 4,670 controls, 4,342 trios
Psoriasis	12q13.3	12	56737973	rs2066808	1	2e-07	IL23A	STAT2	Strange A	Nat Genet	20953190	2,178 European ancestry cases, 5,175 European ancestry controls	3,174 European ancestry cases, 5,464 European ancestry controls
Psoriasis	12q13.3	12	56737973	rs2066808	1	1e-09	IL23A, STAT2	STAT2	Nair RP	Nat Genet	19169254	1,359 cases, 1,400 controls	5,048 cases, 5,041 controls
Migraine	12q13.3	12	57527283	rs11172113	1	4e-09	LRP1	LRP1	Chasman DI	Nat Genet	21666692	5,122 European ancestry cases, 18,108 European ancestry controls	3,831 European ancestry cases, 13,889 European ancestry controls
Pulmonary function	12q13.3	12	57527283	rs11172113	1	1e-08	LRP1	LRP1	Soler Artigas M	Nat Genet	21946350	48,201 European ancestry individuals	46,411 European ancestry individuals
HDL cholesterol	12q13.3	12	57792580	rs11613352	1	2e-08	LRP1	R3HDM2 - INHBC	Teslovich TM	Nature	20686565	99,900 European descent individuals
Triglycerides	12q13.3	12	57792580	rs11613352	1	4e-10	LRP1	R3HDM2 - INHBC	Teslovich TM	Nature	20686565	Up to 96,598 European descent individuals
Primary tooth development (time to first tooth eruption)	12q14.3	12	65783378	rs10506525	1	6e-09	MSRB3	MSRB3	Pillas D	PLoS Genet	20195514	5,919 European descent related individuals	NR
Primary tooth development (number of teeth)	12q14.3	12	65783378	rs10506525	1	9e-07	MSRB3	MSRB3	Pillas D	PLoS Genet	20195514	5,752 European descent related individuals	NR
Height	12q14.3	12	66358347	rs1042725	2	6e-16	HMGA2	HMGA2	Weedon MN	Nat Genet	17767157	4,921 individuals	29,098 individuals (19,064 adults)
Height	12q14.3	12	66358347	rs1042725	2	3e-20	HMGA2	HMGA2	Lettre G	Nat Genet	18391950	15,821 individuals	13,671 individuals
Height	12q14.3	12	66358347	rs1042725	2	3e-18	HMGA2	HMGA2	Weedon MN	Nat Genet	18391952	13,665 individuals	16,482 individuals
Height	12q14.3	12	66359752	rs8756	2	4e-07	HMGA2	HMGA2	Liu JZ	Twin Res Hum Genet	20397748	11,536 European descent family members	NR
Height	12q14.3	12	66359752	rs8756	2	5e-14	HMGA2	HMGA2	Soranzo N	PLoS Genet	19343178	12,611 individuals	7,187 individuals
Height	12q14.3	12	66359752	rs8756	2	2e-16	HMGA2	HMGA2	Gudbjartsson DF	Nat Genet	18391951	30,968 individuals	8,541 individuals
Permanent tooth development	12q14.3	12	66364509	rs12424086	2	2e-12	HMGA2	HMGA2 - RPL21P18	Geller F	PLoS Genet	21931568	5,088 European ancestry women	3,662 European ancestry individuals
Primary tooth development (time to first tooth eruption)	12q14.3	12	66364509	rs12424086	2	8e-06	HMGA2	HMGA2 - RPL21P18	Pillas D	PLoS Genet	20195514	5,919 European descent related individuals	NR
Primary tooth development (number of teeth)	12q14.3	12	66364509	rs12424086	2	4e-06	HMGA2	HMGA2 - RPL21P18	Pillas D	PLoS Genet	20195514	5,752 European descent related individuals	NR
Ulcerative colitis	12q15	12	68504592	rs1558744	1	3e-12	IFNG, IL26, IL22	RPL39P28 - IFNG	Silverberg MS	Nat Genet	19122664	1,022 cases, 2,503 controls	1,387 cases, 1,115 controls
Ulcerative colitis	12q15	12	68504592	rs1558744	1	4e-12	IFNG,IL26	RPL39P28 - IFNG	McGovern DP	Nat Genet	20228799	2,693 European descent cases, 6,791 European descent controls	2,009 European descent cases, 1,580 European descent controls
Type 2 diabetes	12q21.1	12	71577101	rs1495377	1	7e-06	NR	TSPAN8 - LGR5	WTCCC	Nature	17554300	1,924 cases,2,938 controls	(see Zeggini 2007)
Creutzfeldt-Jakob disease (variant)	12q21.1	12	71577101	rs1495377	1	2e-06	NR	TSPAN8 - LGR5	Sanchez-Juan P	Neurobiol Aging	22137330	93 European ancestry cases, 1,504 European ancestry controls	42 European ancestry cases
Rheumatoid arthritis	12q21.1	12	72724034	rs12831974	1	6e-06	TRHDE	TRHDE	Freudenberg J	Arthritis Rheum	21452313	801 Korean cases, 757 Korean controls	718 Korean cases, 719 Korean controls
Rheumatoid arthritis	12q21.1	12	72724034	rs12831974	1	6e-06	TRHDE	TRHDE	Freudenberg J	Arthritis Rheum	21452313	801 Korean cases, 757 Korean controls	718 Korean cases, 719 Korean controls
Testicular germ cell tumor	12q21.32	12	88890671	rs995030	1	1e-31	KITLG	KITLG	Rapley EA	Nat Genet	19483681	730 cases, 1,435 controls	571 cases, 1,806 controls
Testicular germ cell tumor	12q21.32	12	88890671	rs995030	1	3e-30	KITLG	KITLG	Rapley EA	Nat Genet	19483681	730 cases, 1,435 controls	571 cases, 1,806 controls
Hypertension	12q21.33	12	90008959	rs2681472	1	2e-11	ATP2B1	ATP2B1	Levy D	Nat Genet	19430479	29,136 individuals	34,433 individuals
Diastolic blood pressure	12q21.33	12	90008959	rs2681472	1	1e-09	ATP2B1	ATP2B1	Levy D	Nat Genet	19430479	29,136 individuals	34,433 individuals
Blood pressure	12q21.33	12	90060586	rs17249754	5	1e-17	ATP2B1	ATP2B1 - MRPL2P1	Wain LV	Nat Genet	21909110	74,064 European ancestry individuals	48,607 European ancestry individuals
Blood pressure	12q21.33	12	90060586	rs17249754	5	6e-10	ATP2B1	ATP2B1 - MRPL2P1	Wain LV	Nat Genet	21909110	74,064 European ancestry individuals	48,607 European ancestry individuals
Blood pressure	12q21.33	12	90060586	rs17249754	5	2e-13	ATP2B1	ATP2B1 - MRPL2P1	Kato N	Nat Genet	21572416	2,480 Japanese individuals, 5,767 Han Chinese individuals, 8,842 Korean individuals, 2,519 Malay individuals	27,062 Japanese individuals, 3,703 Korean individuals
Blood pressure	12q21.33	12	90060586	rs17249754	5	8e-20	ATP2B1	ATP2B1 - MRPL2P1	Kato N	Nat Genet	21572416	2,480 Japanese individuals, 5,767 Han Chinese individuals, 8,842 Korean individuals, 2,519 Malay individuals	27,062 Japanese individuals, 3,703 Korean individuals
Biomedical quantitative traits	12q21.33	12	90060586	rs17249754	5	3e-06	ATP2B1	ATP2B1 - MRPL2P1	Cho YS	Nat Genet	19396169	8,842 Korean individuals	7,861 Korean individuals
Biomedical quantitative traits	12q21.33	12	90060586	rs17249754	5	1e-07	ATP2B1	ATP2B1 - MRPL2P1	Cho YS	Nat Genet	19396169	8,842 Korean individuals	7,861 Korean individuals
Waist circumference	12q23.1	12	99961349	rs2373011	1	2e-06	ANKS1B	ANKS1B	Croteau-Chonka DC	Obesity (Silver Spring)	20966902	1,792 Filipino women	NR
Body mass index	12q23.1	12	99961349	rs2373011	1	9e-06	ANKS1B	ANKS1B	Croteau-Chonka DC	Obesity (Silver Spring)	20966902	1,792 Filipino women	NR
Fasting insulin-related traits	12q23.2	12	102875569	rs35767	3	2e-09	IGF1	IGF1	Dupuis J	Nat Genet	20081858	up to 46,186 European descent individuals	up to 76,558 European ancestry individuals
Fasting glucose-related traits	12q23.2	12	102875569	rs35767	3	2e-09	IGF1	IGF1	Dupuis J	Nat Genet	20081858	up to 46,186 European descent individuals	up to 76,558 European ancestry individuals
Fasting insulin-related traits	12q23.2	12	102875569	rs35767	3	3e-08	IGF1	IGF1	Dupuis J	Nat Genet	20081858	up to 46,186 European descent individuals	up to 76,558 European ancestry individuals
Fasting glucose-related traits	12q23.2	12	102875569	rs35767	3	3e-08	IGF1	IGF1	Dupuis J	Nat Genet	20081858	up to 46,186 European descent individuals	up to 76,558 European ancestry individuals
HDL cholesterol	12q24.11	12	109895168	rs2338104	1	1e-10	MMAB,MVK	KCTD10	Kathiresan S	Nat Genet	19060906	19,840 individuals	Up to 20,623 individuals
HDL cholesterol	12q24.11	12	109895168	rs2338104	1	3e-08	MVK,MMAB	KCTD10	Willer CJ	Nat Genet	18193043	8,656 individuals	11,399 individuals
Gamma glutamyl transpeptidase	12q24.11	12	111414461	rs12229654	1	9e-58	MYL2	MYL2 - CUX2	Kim YJ	Nat Genet	21909109	12,545 Korean individuals	Up to 30,395 East Asian ancestry individuals
HDL cholesterol	12q24.11	12	111414461	rs12229654	1	3e-23	MYL2	MYL2 - CUX2	Kim YJ	Nat Genet	21909109	12,545 Korean individuals	Up to 30,395 East Asian ancestry individuals
Type 1 diabetes autoantibodies	12q24.12	12	111884608	rs3184504	7	2e-38	SH2B3	SH2B3	Plagnol V	PLoS Genet	21829393	12,501 European ancestry cases	3,598 affected siblings
Coronary heart disease	12q24.12	12	111884608	rs3184504	7	6e-06	SH2B3	SH2B3	Schunkert H	Nat Genet	21378990	22,233 European ancestry cases, 64,762 European ancestry controls	28,834 cases, 27,674 controls, 2,115 individuals.
Eosinophil counts	12q24.12	12	111884608	rs3184504	7	7e-19	SH2B3	SH2B3	Gudbjartsson DF	Nat Genet	19198610	9,392 European individuals	12,118 European individuals, 5,212 East Asian individuals
Rheumatoid arthritis	12q24.12	12	111884608	rs3184504	7	6e-06	SH2B3	SH2B3	Stahl EA	Nat Genet	20453842	5,539 European ancestry cases, 20,169 European ancestry controls	6,768 European ancestry cases, 8,806 European ancestry controls
Diastolic blood pressure	12q24.12	12	111884608	rs3184504	7	3e-14	SH2B3	SH2B3	Levy D	Nat Genet	19430479	29,136 individuals	34,433 individuals
Systolic blood pressure	12q24.12	12	111884608	rs3184504	7	5e-09	SH2B3	SH2B3	Levy D	Nat Genet	19430479	29,136 individuals	34,433 individuals
Type 1 diabetes	12q24.12	12	111884608	rs3184504	7	3e-27	SH2B3	SH2B3	Barrett JC	Nat Genet	19430480	7,514 cases, 9,045 controls	4,267 cases, 4,670 controls, 4,342 trios
Diastolic blood pressure	12q24.12	12	111884608	rs3184504	7	4e-25	SH2B3	SH2B3	Ehret GB	Nature	21909115	69,395 European ancestry individuals	Up to 133,361 European ancestry individuals
Celiac disease	12q24.12	12	112007756	rs653178	5	8e-08	SH2B3, ATXN2	ATXN2	Hunt KA	Nat Genet	18311140	767 cases,1,422 controls	1,643 cases,3,406 controls
Diastolic blood pressure	12q24.12	12	112007756	rs653178	5	3e-18	ATXN2, SH2B3	ATXN2	Newton-Cheh C	Nat Genet	19430483	34,433 individuals	Up to 100,347 white individuals, up to 12,889 Indian Asian individuals
Chronic kidney disease	12q24.12	12	112007756	rs653178	5	4e-11	ATXN2	ATXN2	Kottgen A	Nat Genet	20383146	Up to 67,093 European ancestry individuals	Up to 22,982 European ancestry individuals
Blood pressure	12q24.12	12	112007756	rs653178	5	7e-20	ATXN2	ATXN2	Wain LV	Nat Genet	21909110	74,064 European ancestry individuals	48,607 European ancestry individuals
Celiac disease and Rheumatoid arthritis	12q24.12	12	112007756	rs653178	5	3e-19	SH2B3	ATXN2	Zhernakova A	PLoS Genet	21383967	4,533 European ancestry celiac disease cases, 5,539 European ancestry rheumatoid arthritis cases, 27,981 European ancestry controls	2,169 celiac disease cases, 2,845 rheumatoid arthritis cases, 7,199 controls
Celiac disease	12q24.12	12	112007756	rs653178	5	7e-21	SH2B3	ATXN2	Dubois PC	Nat Genet	20190752	4,533 European descent cases, 10,750 European descent controls	4,918 European descent cases, 5,684 European descent controls
LDL cholesterol	12q24.12	12	112072424	rs11065987	3	2e-09	BRAP	ATXN2 - BRAP	Teslovich TM	Nature	20686565	Up to 95,454 European descent individuals
Cholesterol, total	12q24.12	12	112072424	rs11065987	3	7e-12	BRAP	ATXN2 - BRAP	Teslovich TM	Nature	20686565	Up to 100,184 European descent individuals
Hematocrit	12q24.12	12	112072424	rs11065987	3	1e-12	SH2B3, ATXN2	ATXN2 - BRAP	Ganesh SK	Nat Genet	19862010	24,167 European ancestry individuals	9,456 European ancestry individuals
Hemoglobin	12q24.12	12	112072424	rs11065987	3	1e-11	TRAFD1	ATXN2 - BRAP	Ganesh SK	Nat Genet	19862010	24,167 European ancestry individuals	9,456 European ancestry individuals
Drinking behavior	12q24.12	12	112241766	rs671	6	4e-211	ALDH2, BRAP	ALDH2	Takeuchi F	Circ J	21372407	733 Japanese cases, 729 Japanese controls	2,794 Japanese drinkers, 1,521 Japanese chance drinkers, 1,351 Japanese non-drinkers
Coronary heart disease	12q24.12	12	112241766	rs671	6	2e-34	ALDH2	ALDH2	Takeuchi F	Eur J Hum Genet	21971053	806 Japanese cases, 1,337 Japanese controls	3,593 Japanese cases, 6,335 Japanese controls
Hematological and biochemical traits	12q24.12	12	112241766	rs671	6	5e-09	ALDH2	ALDH2	Kamatani Y	Nat Genet	20139978	Up to ~14,700 Japanese individuals	NR
Hematological and biochemical traits	12q24.12	12	112241766	rs671	6	7e-10	ALDH2	ALDH2	Kamatani Y	Nat Genet	20139978	Up to ~14,700 Japanese individuals	NR
Esophageal cancer	12q24.12	12	112241766	rs671	6	3e-24	BRAP, ALDH2	ALDH2	Cui R	Gastroenterology	19698717	188 Japanese cases, 938 Japanese controls	699 Japanese cases, 1,482 Japanese controls
Intracranial aneurysm	12q24.12	12	112241766	rs671	6	3e-06	ALDH2	ALDH2	Low SK	Hum Mol Genet	22286173	1,383 Japanese ancestry cases, 5,484 Japanese ancestry controls	1,048 Japanese ancestry cases, 7,212 Japanese ancestry controls
Triglycerides	12q24.12	12	112241766	rs671	6	2e-06	ALDH2	ALDH2	Tan A	Hum Mol Genet	22171074	1,999 Chinese Han ancestry individuals	996 Chinese Han ancestry individuals, 500 Zhuang Chinese ancestry individuals
Type 1 diabetes	12q24.13	12	112486818	rs17696736	2	6e-18	C12orf30	NAA25	Cooper JD	Nat Genet	18978792	3,561 cases,4,646 controls	6,225 cases,6,946 controls, 3,064 trios
Type 1 diabetes	12q24.13	12	112486818	rs17696736	2	2e-16	C12orf30	NAA25	Todd JA	Nat Genet	17554260	1,963 cases,2,938 controls	2997 trios, 4,000 cases, 5,000 controls
Type 1 diabetes	12q24.13	12	112486818	rs17696736	2	2e-14	SH2B3,LNK,TRAFD1,PTPN11	NAA25	WTCCC	Nature	17554300	1,963 cases,2,938 controls	(see Todd 2007)
Esophageal cancer	12q24.13	12	112645401	rs2074356	3	2e-31	C12orf51	C12orf51	Wu C	Nat Genet	21642993	2,031 Han Chinese cases, 2,044 Han Chinese controls	3,986 Han Chinese cases, 4,157 Han Chinese controls
HDL cholesterol	12q24.13	12	112645401	rs2074356	3	7e-37	C12orf51	C12orf51	Kim YJ	Nat Genet	21909109	12,545 Korean individuals	Up to 30,395 East Asian ancestry individuals
Gamma glutamyl transpeptidase	12q24.13	12	112645401	rs2074356	3	3e-126	C12orf51	C12orf51	Kim YJ	Nat Genet	21909109	12,545 Korean individuals	Up to 30,395 East Asian ancestry individuals
Biomedical quantitative traits	12q24.13	12	112645401	rs2074356	3	8e-12	C12orf51	C12orf51	Cho YS	Nat Genet	19396169	8,842 Korean individuals	7,861 Korean individuals
Esophageal cancer	12q24.13	12	112817783	rs11066280	4	2e-15	RPL6	C12orf51	Wu C	Nat Genet	21642993	2,031 Han Chinese cases, 2,044 Han Chinese controls	3,986 Han Chinese cases, 4,157 Han Chinese controls
Serum metabolites	12q24.13	12	112817783	rs11066280	4	3e-63	C12orf51	C12orf51	Kim YJ	Nat Genet	21909109	12,545 Korean individuals	Up to 30,395 East Asian ancestry individuals
Serum metabolites	12q24.13	12	112817783	rs11066280	4	8e-22	C12orf51	C12orf51	Kim YJ	Nat Genet	21909109	12,545 Korean individuals	Up to 30,395 East Asian ancestry individuals
Blood pressure	12q24.13	12	112817783	rs11066280	4	8e-31	RPL6, PTPN11, ALDH2	C12orf51	Kato N	Nat Genet	21572416	2,480 Japanese individuals, 5,767 Han Chinese individuals, 8,842 Korean individuals, 2,519 Malay individuals	27,062 Japanese individuals, 3,703 Korean individuals
Blood pressure	12q24.13	12	112817783	rs11066280	4	1e-35	RPL6, PTPN11, ALDH2	C12orf51	Kato N	Nat Genet	21572416	2,480 Japanese individuals, 5,767 Han Chinese individuals, 8,842 Korean individuals, 2,519 Malay individuals	27,062 Japanese individuals, 3,703 Korean individuals
Electrocardiographic traits	12q24.21	12	114795443	rs3825214	2	1e-07	TBX5	TBX5	Holm H	Nat Genet	20062063	Up to 12,670 Icelandic individuals	Up to 10,352 Icelandic individuals
Electrocardiographic traits	12q24.21	12	114795443	rs3825214	2	3e-12	TBX5	TBX5	Holm H	Nat Genet	20062063	Up to 12,670 Icelandic individuals	Up to 10,352 Icelandic individuals
Electrocardiographic traits	12q24.21	12	114795443	rs3825214	2	3e-13	TBX5	TBX5	Holm H	Nat Genet	20062063	Up to 12,670 Icelandic individuals	Up to 10,352 Icelandic individuals
Diastolic blood pressure	12q24.21	12	115352731	rs2384550	1	4e-08	TBX3, TBX5	TBX3 - UBA52P7	Levy D	Nat Genet	19430479	29,136 individuals	34,433 individuals
Blood pressure	12q24.21	12	115352731	rs2384550	1	4e-06	TBX5, TBX3	TBX3 - UBA52P7	Wain LV	Nat Genet	21909110	74,064 European ancestry individuals	48,607 European ancestry individuals
Blood pressure	12q24.21	12	115552437	rs35444	1	8e-07	TBX3	TBX3 - UBA52P7	Kato N	Nat Genet	21572416	2,480 Japanese individuals, 5,767 Han Chinese individuals, 8,842 Korean individuals, 2,519 Malay individuals	27,062 Japanese individuals, 3,703 Korean individuals
Blood pressure	12q24.21	12	115552437	rs35444	1	1e-10	TBX3	TBX3 - UBA52P7	Kato N	Nat Genet	21572416	2,480 Japanese individuals, 5,767 Han Chinese individuals, 8,842 Korean individuals, 2,519 Malay individuals	27,062 Japanese individuals, 3,703 Korean individuals
Metabolic traits	12q24.31	12	121388962	rs2650000	1	3e-11	LEF1	RPL12P33 - NCRNA00262	Sabatti C	Nat Genet	19060910	4,763 individuals	NR
LDL cholesterol	12q24.31	12	121388962	rs2650000	1	2e-08	HNF1A	RPL12P33 - NCRNA00262	Kathiresan S	Nat Genet	19060906	19,840 individuals	Up to 20,623 individuals
C-reactive protein	12q24.31	12	121402932	rs7305618	1	1e-08	HNF1A	RPL12P33 - NCRNA00262	Wu Y	Inflammation	21647738	1,709 Filipino women	NR
Type 2 diabetes	12q24.31	12	121402932	rs7305618	1	2e-08	HNF1A	RPL12P33 - NCRNA00262	Parra EJ	Diabetologia	21573907	967 Mexican cases, 343 Mexican controls, 837 Mexican-American cases, 437 Mexican-American controls	European individuals (NR)
Gamma gluatamyl transferase levels	12q24.31	12	121416650	rs1169288	2	2e-18	HNF1A	HNF1A	Middelberg RP	Hum Mol Genet	22010049	12,526 European ancestry individuals	NR
LDL cholesterol	12q24.31	12	121416650	rs1169288	2	1e-15	HNF1A	HNF1A	Teslovich TM	Nature	20686565	Up to 95,454 European descent individuals
Cholesterol, total	12q24.31	12	121416650	rs1169288	2	1e-14	HNF1A	HNF1A	Teslovich TM	Nature	20686565	Up to 100,184 European descent individuals
C-reactive protein	12q24.31	12	121420807	rs1183910	1	1e-30	HNF1A	HNF1A	Elliott P	JAMA	19567438	17,967 European and Indian Asian men and women	13,615 European and Indian Asian men and women
C-reactive protein	12q24.31	12	121420807	rs1183910	1	2e-124	HNF1A	HNF1A	Dehghan A	Circulation	21300955	66,185 European ancestry individuals	16,540 European ancestry individuals
Liver enzyme levels (gamma-glutamyl transferase)	12q24.31	12	121424861	rs7310409	2	7e-45	HNF1A, C12orf27	HNF1A	Chambers JC	Nat Genet	22001757	Up to 52,350 European ancestry individuals, up to 8,739 Indian Asian individuals	NR
C-reactive protein	12q24.31	12	121424861	rs7310409	2	7e-17	HNF1A	HNF1A	Ridker PM	Am J Hum Genet	18439548	6,345 women	NR
C-reactive protein	12q24.31	12	121424861	rs7310409	2	3e-08	HNF1A	HNF1A	Okada Y	Hum Mol Genet	21196492	10,112 Japanese individuals	2,742 Japanese individuals
Mean platelet volume	12q24.31	12	122365583	rs7961894	2	3e-44	WDR66	WDR66	Soranzo N	Nat Genet	19820697	4,627 European individuals	9,316 European individuals
Mean platelet volume	12q24.31	12	122365583	rs7961894	2	7e-48	WDR66	WDR66	Meisinger C	Am J Hum Genet	19110211	1,606 individuals	8,617 individuals
Platelet counts	12q24.31	12	122365583	rs7961894	2	1e-10	WDR66	WDR66	Gieger C	Nature	22139419	48,666 individuals of European ancestry	Up to 18,838 individuals of European ancestry
HDL cholesterol	12q24.31	12	124460167	rs4765127	1	3e-10	CCDC92,ZNF664	ZNF664	Teslovich TM	Nature	20686565	99,900 European descent individuals
Triglycerides	12q24.31	12	124460167	rs4765127	1	1e-08	CCDC92,ZNF664	ZNF664	Teslovich TM	Nature	20686565	Up to 96,598 European descent individuals
Ulcerative colitis	13q12.13	13	27531267	rs17085007	1	1e-16	Intergenic	GPR12 - RPS20P32	Anderson CA	Nat Genet	21297633	6,687 European ancestry cases, 19,718 European ancestry controls	9,628 European ancestry cases, 12,917 European ancestry controls
Ulcerative colitis	13q12.13	13	27531267	rs17085007	1	7e-08	USP12	GPR12 - RPS20P32	Asano K	Nat Genet	19915573	376 Japanese cases, 934 Japanese controls	376 Japanese cases, 1,097 Japanese controls
Bone mineral density	13q14.11	13	42952145	rs9594738	1	4e-06	RANKL	FABP3P2 - TNFSF11	Duncan EL	PLoS Genet	21533022	900 European ancestry women with low hip bone mineral density, 1,055 European ancestry women with high hip bone mineral density	20,898 European ancestry women
Bone mineral density (hip)	13q14.11	13	42952145	rs9594738	1	2e-08	RANKL	FABP3P2 - TNFSF11	Styrkarsdottir U	N Engl J Med	18445777	5,861 individuals	7,925 individuals
Bone mineral density (spine)	13q14.11	13	43032593	rs9594759	1	2e-17	RANKL	FABP3P2 - TNFSF11	Styrkarsdottir U	Nat Genet	19079262	6,865 individuals	8,510 individuals
Bone mineral density (spine)	13q14.11	13	43032593	rs9594759	1	2e-21	RANKL	FABP3P2 - TNFSF11	Styrkarsdottir U	N Engl J Med	18445777	5,861 individuals	7,925 individuals
Leprosy	13q14.11	13	44457925	rs3764147	1	4e-54	C13orf31	C13orf31	Zhang FR	N Engl J Med	20018961	706 Han Chinese cases, 1,225 Han Chinese controls	3,254 Chinese cases, 5,955 Chinese controls
Crohn's disease	13q14.11	13	44457925	rs3764147	1	2e-13	Unknown	C13orf31	Barrett JC	Nat Genet	18587394	3,230 cases4,829 controls	1,339 trios, 2,325 cases, 1,809 controls
Conduct disorder (case status)	13q31.1	13	79410574	rs11838918	1	3e-06	Intergenic	RPL21P111 - HSPD1P8	Dick DM	Mol Psychiatry	20585324	872 cases, 3,091 controls	NR
Conduct disorder (symptom count)	13q31.1	13	79410574	rs11838918	1	1e-08	Intergenic	RPL21P111 - HSPD1P8	Dick DM	Mol Psychiatry	20585324	872 cases, 3,091 controls	NR
Narcolepsy	14q11.2	14	23002684	rs1154155	1	3e-22	TRA-alpha, TRAJ10	TRA@	Hallmayer J	Nat Genet	19412176	807 Caucasian cases, 1,074 Caucasian controls	363 Caucasian cases, 355 Caucasian controls, 561 Asian cases, 605 Asian controls, 133 African American cases, 144 African American controls
Narcolepsy	14q11.2	14	23002684	rs1154155	1	5e-07	TRA@	TRA@	Hor H	Nat Genet	20711174	562 European cases, 954 European controls	370 European cases, 495 European controls
Diabetes related insulin traits	14q12	14	27800177	rs2877832	1	2e-06	Intergenic	RPS27AP4 - BNIP3P	Meigs JB	BMC Med Genet	17903298	1,087 individuals(Framingham)	NR
Diabetes related insulin traits	14q12	14	27800177	rs2877832	1	3e-06	Intergenic	RPS27AP4 - BNIP3P	Meigs JB	BMC Med Genet	17903298	1,087 individuals(Framingham)	NR
Bipolar disorder	14q23.1	14	58119196	rs10134944	1	1e-06	NR	SLC35F4 - C14orf37	Jiang Y	Genet Epidemiol	21254220	1,868 European ancestry cases and 2,938 European ancestry controls	NR
Bipolar disorder	14q23.1	14	58119196	rs10134944	1	7e-06	NR	SLC35F4 - C14orf37	WTCCC	Nature	17554300	1,868 cases,2,938 controls	NR
Vertical cup-disc ratio	14q23.1	14	61072875	rs10483727	1	1e-11	SIX1	RPS15AP4 - SIX1	Ramdas WD	PLoS Genet	20548946	7,360 Caucasian individuals	4,455 Caucasian individuals
Optic disc size (rim)	14q23.1	14	61072875	rs10483727	1	9e-06	SIX1	RPS15AP4 - SIX1	Macgregor S	Hum Mol Genet	20395239	1,368 Australian twins, 848 UK individuals	NR
Breast cancer (survival)	14q24.1	14	68749927	rs3784099	1	1e-07	RAD51L1	RAD51L1	Shu XO	Cancer Res	22232737	1,950 Chinese cases	4,160 Chinese cases
Breast cancer (survival)	14q24.1	14	68749927	rs3784099	1	3e-07	RAD51L1	RAD51L1	Shu XO	Cancer Res	22232737	1,950 Chinese cases	4,160 Chinese cases
Acute lymphoblastic leukemia (childhood)	14q24.3	14	76703351	rs7156960	1	1e-06	C14orf118	C14orf118 - ESRRB	Ellinghaus E	Leukemia	22076464	419 European ancestry cases, 474 European ancestry controls	Up to 1,277 European ancestry cases and 3,061 European ancestry controls
Acute lymphoblastic leukemia (childhood)	14q24.3	14	76703351	rs7156960	1	3e-06	C14orf118	C14orf118 - ESRRB	Ellinghaus E	Leukemia	22076464	419 European ancestry cases, 474 European ancestry controls	Up to 1,277 European ancestry cases and 3,061 European ancestry controls
Black vs. blond hair color	14q32.12	14	92773663	rs12896399	5	8e-21	SLC24A4	CPSF2 - SLC24A4	Han J	PLoS Genet	18483556	2,287 women	up to 8,465 individuals
Blond vs. brown hair color	14q32.12	14	92773663	rs12896399	5	1e-48	SLC24A4	CPSF2 - SLC24A4	Sulem P	Nat Genet	17952075	2,986 individuals	3,932 individuals
Blue vs. green eyes	14q32.12	14	92773663	rs12896399	5	4e-38	SLC24A4	CPSF2 - SLC24A4	Sulem P	Nat Genet	17952075	2,986 individuals	3,932 individuals
Hair color	14q32.12	14	92773663	rs12896399	5	5e-13	SLC24A4	CPSF2 - SLC24A4	Eriksson N	PLoS Genet	20585627	9,126 Northern European ancestry individuals	NR
Eye color	14q32.12	14	92773663	rs12896399	5	1e-16	SLC24A4	CPSF2 - SLC24A4	Eriksson N	PLoS Genet	20585627	9,126 Northern European ancestry individuals	NR
Eye color	14q32.12	14	92773663	rs12896399	5	2e-23	SLC24A4	CPSF2 - SLC24A4	Eriksson N	PLoS Genet	20585627	9,126 Northern European ancestry individuals	NR
Gamma gluatamyl transferase levels	14q32.32	14	103572815	rs944002	2	5e-13	C14orf73	C14orf73	Middelberg RP	Hum Mol Genet	22010049	12,526 European ancestry individuals	NR
Liver enzyme levels (gamma-glutamyl transferase)	14q32.32	14	103572815	rs944002	2	6e-29	C14orf73	C14orf73	Chambers JC	Nat Genet	22001757	Up to 52,350 European ancestry individuals, up to 8,739 Indian Asian individuals	NR
Mean platelet volume	14q32.32	14	103572815	rs944002	2	5e-11	C14orf73	C14orf73	Gieger C	Nature	22139419	18,600 individuals of European ancestry	Up to 18,838 individuals of European ancestry
Bipolar disorder	14q32.33	14	104509076	rs11622475	1	2e-06	NR	TDRD9	Jiang Y	Genet Epidemiol	21254220	1,868 European ancestry cases and 2,938 European ancestry controls	NR
Bipolar disorder	14q32.33	14	104509076	rs11622475	1	8e-06	NR	TDRD9	WTCCC	Nature	17554300	1,868 cases,2,938 controls	NR
Insulin resistance/response	15q12	15	26288394	rs6576507	1	4e-07	ATP10A	MRPS18CP5 - GABRB3	Irvin MR	PLoS One	21901158	1,040 non-diabetic individuals	NR
Insulin resistance/response	15q12	15	26288394	rs6576507	1	7e-06	ATP10A	MRPS18CP5 - GABRB3	Irvin MR	PLoS One	21901158	1,040 non-diabetic individuals	NR
Black vs. blond hair color	15q13.1	15	28335820	rs11855019	1	2e-24	OCA2	OCA2	Han J	PLoS Genet	18483556	2,287 women	up to 8,465 individuals
Black vs. red hair color	15q13.1	15	28335820	rs11855019	1	6e-20	OCA2	OCA2	Han J	PLoS Genet	18483556	2,287 women	up to 8,465 individuals
Black vs. red hair color	15q13.1	15	28365618	rs12913832	5	1e-77	HERC2	HERC2	Han J	PLoS Genet	18483556	2,287 women	up to 8,465 individuals
Black vs. blond hair color	15q13.1	15	28365618	rs12913832	5	4e-103	HERC2	HERC2	Han J	PLoS Genet	18483556	2,287 women	up to 8,465 individuals
Eye color traits	15q13.1	15	28365618	rs12913832	5	1e-300	HERC2,OCA	HERC2	Liu F	PLoS Genet	20463881	5,951 Dutch individuals	2,261 UK twins, 1,282 Australian family members
Hair color	15q13.1	15	28365618	rs12913832	5	9e-88	OCA2	HERC2	Eriksson N	PLoS Genet	20585627	9,126 Northern European ancestry individuals	NR
Eye color	15q13.1	15	28365618	rs12913832	5	1e-300	OCA2	HERC2	Eriksson N	PLoS Genet	20585627	9,126 Northern European ancestry individuals	NR
Eye color	15q13.1	15	28365618	rs12913832	5	3e-52	OCA2	HERC2	Eriksson N	PLoS Genet	20585627	9,126 Northern European ancestry individuals	NR
Blue vs. brown eyes	15q13.1	15	28530182	rs1667394	2	1e-241	OCA2	HERC2	Sulem P	Nat Genet	17952075	2,986 individuals	3,932 individuals
Blue vs. green eyes	15q13.1	15	28530182	rs1667394	2	2e-53	OCA2	HERC2	Sulem P	Nat Genet	17952075	2,986 individuals	3,932 individuals
Blond vs. brown hair color	15q13.1	15	28530182	rs1667394	2	6e-35	OCA2	HERC2	Sulem P	Nat Genet	17952075	2,986 individuals	3,932 individuals
Black vs. red hair color	15q13.1	15	29006093	rs8033165	1	2e-12	Intergenic	WHAMML2 - GOLGA6L7P	Han J	PLoS Genet	18483556	2,287 women	up to 8,465 individuals
Black vs. blond hair color	15q13.1	15	29006093	rs8033165	1	5e-11	Intergenic	WHAMML2 - GOLGA6L7P	Han J	PLoS Genet	18483556	2,287 women	up to 8,465 individuals
Colorectal cancer	15q13.3	15	32994756	rs4779584	1	2e-08	SCG5, GREM1	SCG5 - GREM1	Peters U	Hum Genet	21761138	2,906 European descent cases, 3,416 European descent controls	8,161 European descent cases, 9,101 European descent controls
Colorectal cancer	15q13.3	15	32994756	rs4779584	1	5e-07	Intergenic	SCG5 - GREM1	Tomlinson IP	Nat Genet	18372905	922 cases, 927 controls	17,872 cases,17,526 controls
Bipolar disorder	15q14	15	38986368	rs12912251	1	3e-06	C15orf53	RASGRP1 - C15orf53	Sklar P	Nat Genet	21926972	7,481 European ancestry cases, 9,250 European ancestry controls	4,496 European ancestry cases, 42,422 European ancestry controls
Bipolar disorder and major depressive disorder (combined)	15q14	15	38986368	rs12912251	1	1e-06	C15orf53	RASGRP1 - C15orf53	Liu Y	Mol Psychiatry	20351715	4,387 Caucasian bipolar cases, 6,209 Caucasian controls, 1,695 Dutch MDD cases, 1,761 Dutch controls	NR
Waist circumference	15q21.1	15	45985071	rs12594515	1	7e-06	SQRDL	SQRDL - SEMA6D	Croteau-Chonka DC	Obesity (Silver Spring)	20966902	1,792 Filipino women	NR
Weight	15q21.1	15	45985071	rs12594515	1	5e-06	SQRDL	SQRDL - SEMA6D	Croteau-Chonka DC	Obesity (Silver Spring)	20966902	1,792 Filipino women	NR
Thyroid volume	15q21.2	15	49735297	rs4338740	1	1e-12	C15orf33, FGF7	FGF7;C15orf33	Teumer A	Am J Hum Genet	21565293	3,620 European ancestry individuals	1,290 European ancestry individuals
Thyroid volume	15q21.2	15	49735297	rs4338740	1	3e-13	C15orf33, FGF7	FGF7;C15orf33	Teumer A	Am J Hum Genet	21565293	3,620 European ancestry individuals	1,290 European ancestry individuals
Triglycerides	15q21.3	15	58674695	rs4775041	2	2e-08	LIPC	RPL28P4 - LIPC	Willer CJ	Nat Genet	18193043	8,684 individuals	5,312-9,707 individuals
HDL cholesterol	15q21.3	15	58674695	rs4775041	2	3e-20	LIPC	RPL28P4 - LIPC	Willer CJ	Nat Genet	18193043	8,656 individuals	11,399 individuals
Serum metabolites	15q21.3	15	58674695	rs4775041	2	1e-07	LIPC	RPL28P4 - LIPC	Gieger C	PLoS Genet	19043545	284 males	NR
HDL cholesterol	15q21.3	15	58678512	rs10468017	4	8e-23	LIPC	RPL28P4 - LIPC	Kathiresan S	Nat Genet	19060906	19,840 individuals	Up to 20,623 individuals
Metabolic syndrome (bivariate traits)	15q21.3	15	58678512	rs10468017	4	6e-08	LIPC	RPL28P4 - LIPC	Kraja AT	Diabetes	21386085	22,161 European ancestry individuals	NR
Age-related macular degeneration	15q21.3	15	58678512	rs10468017	4	3e-12	LIPC	RPL28P4 - LIPC	Yu Y	Hum Mol Genet	21665990	2,594 European ancestry cases, 4,134 European ancestry controls	5,640 cases, 52,174 controls
Age-related macular degeneration	15q21.3	15	58678512	rs10468017	4	1e-08	LIPC	RPL28P4 - LIPC	Neale BM	Proc Natl Acad Sci U S A	20385826	979 European ancestry cases, 1,709 European ancestry controls	5,789 Caucasian cases, 4,234 Caucasian controls
Cardiovascular disease risk factors	15q21.3	15	58678512	rs10468017	4	3e-12	LIPC	RPL28P4 - LIPC	Middelberg RP	BMC Med Genet	21943158	11,683 individuals	NR
Cholesterol, total	15q21.3	15	58683366	rs1532085	5	9e-20	LIPC	RPL28P4 - LIPC	Teslovich TM	Nature	20686565	Up to 100,184 European descent individuals
Triglycerides	15q21.3	15	58683366	rs1532085	5	2e-13	LIPC	RPL28P4 - LIPC	Teslovich TM	Nature	20686565	Up to 96,598 European descent individuals
HDL cholesterol	15q21.3	15	58683366	rs1532085	5	3e-96	LIPC	RPL28P4 - LIPC	Teslovich TM	Nature	20686565	99,900 European descent individuals
Cholesterol, total	15q21.3	15	58683366	rs1532085	5	4e-07	LIPC	RPL28P4 - LIPC	Aulchenko YS	Nat Genet	19060911	22,562 individuals	NR
HDL cholesterol	15q21.3	15	58683366	rs1532085	5	1e-35	LIPC	RPL28P4 - LIPC	Aulchenko YS	Nat Genet	19060911	21,412 individuals	NR
HDL cholesterol	15q21.3	15	58683366	rs1532085	5	2e-10	LIPC	RPL28P4 - LIPC	Sabatti C	Nat Genet	19060910	4,763 individuals	NR
Age-related macular degeneration	15q21.3	15	58687880	rs493258	1	1e-07	LIPC	RPL28P4 - LIPC	Chen W	Proc Natl Acad Sci U S A	20385819	2,978 European ancestry cases, 2,859 European ancestry controls	7,071 European ancestry cases, 678 Japanese cases, 4,289 European ancestry controls, 336 Japanese controls
Age-related macular degeneration	15q21.3	15	58687880	rs493258	1	2e-08	Intergenic	RPL28P4 - LIPC	Neale BM	Proc Natl Acad Sci U S A	20385826	979 European ancestry cases, 1,709 European ancestry controls	5,789 Caucasian cases, 4,234 Caucasian controls
Restless legs syndrome	15q23	15	68036852	rs12593813	1	1e-22	MAP2K5, SKOR1	MAP2K5	Winkelmann J	PLoS Genet	21779176	922 European ancestry cases, 1,526 European ancestry controls	3,935 European ancestry cases, 5,754 European ancestry controls
Restless legs syndrome	15q23	15	68036852	rs12593813	1	1e-15	MAP2K5, LBXCOR1	MAP2K5	Winkelmann J	Nat Genet	17637780	401 cases,1,644 controls	1,158 cases,1,178 controls
Paget's disease	15q24.1	15	74336633	rs5742915	1	2e-14	PML	PML	Albagha OM	Nat Genet	21623375	741 European ancestry cases, 2,699 European ancestry controls	1,474 European descent cases, 1,671 European descent controls
Height	15q24.1	15	74336633	rs5742915	1	5e-07	PML	PML	Lango Allen H	Nature	20881960	133,653 Caucasian European ancestry individuals	50,074 Caucasian European ancestry individuals
Caffeine consumption	15q24.1	15	75019449	rs2470893	1	5e-14	LMAN1L, EDC3, CYP1A2, CYP1A1, CSK	CYP1A1	Cornelis MC	PLoS Genet	21490707	47,431 European ancestry individuals	NR
Coffee consumption	15q24.1	15	75019449	rs2470893	1	2e-11	CYP1A1, CYP1A2	CYP1A1	Amin N	Mol Psychiatry	21876539	18,176 European ancestry individuals	7,929 European ancestry individuals
Diastolic blood pressure	15q24.1	15	75077367	rs1378942	3	1e-23	CYP1A1, CYP1A2, CSK, LMAN1L, CPLX3, ARID3B	CSK	Newton-Cheh C	Nat Genet	19430483	34,433 individuals	Up to 100,347 white individuals, up to 12,889 Indian Asian individuals
Blood pressure	15q24.1	15	75077367	rs1378942	3	2e-15	CSK	CSK	Wain LV	Nat Genet	21909110	74,064 European ancestry individuals	48,607 European ancestry individuals
Systolic blood pressure	15q24.1	15	75077367	rs1378942	3	6e-23	CYP1A1, ULK3	CSK	Ehret GB	Nature	21909115	69,395 European ancestry individuals	Up to 133,361 European ancestry individuals
Diastolic blood pressure	15q24.1	15	75077367	rs1378942	3	3e-26	CYP1A1, ULK3	CSK	Ehret GB	Nature	21909115	69,395 European ancestry individuals	Up to 133,361 European ancestry individuals
Caffeine consumption	15q24.1	15	75125645	rs6495122	2	6e-07	ULK3, SCAMP2, MP1, LMAN1L, CYP1A2, CSK, COX5A, CPLX3, C14orf17	CPLX3 - ULK3	Cornelis MC	PLoS Genet	21490707	47,431 European ancestry individuals	NR
Diastolic blood pressure	15q24.1	15	75125645	rs6495122	2	2e-10	CSK, ULK3	CPLX3 - ULK3	Levy D	Nat Genet	19430479	29,136 individuals	34,433 individuals
Coffee consumption	15q24.1	15	75125645	rs6495122	2	7e-09	CPLX3, ULK3	CPLX3 - ULK3	Amin N	Mol Psychiatry	21876539	18,176 European ancestry individuals	7,929 European ancestry individuals
Lung cancer	15q25.1	15	78806023	rs8034191	4	3e-18	CHRNA3, CHRNA5, PSMA4, LOC123688	AGPHD1	Amos CI	Nat Genet	18385676	1,154 cases,1,137 controls	2,724 cases,3,694 controls
Lung cancer	15q25.1	15	78806023	rs8034191	4	5e-20	CHRNA3,CHRNA5, CHRNB4, PSMA4, LOC123688	AGPHD1	Hung RJ	Nature	18385738	1,926 cases,2,522 controls	2,513 cases,4,752 controls
Lung cancer	15q25.1	15	78806023	rs8034191	4	3e-26	CHRNA3	AGPHD1	Broderick P	Cancer Res	19654303	1,952 European cases, 1,438 European controls	5,608 European cases, 6,767 European controls
Lung cancer	15q25.1	15	78806023	rs8034191	4	1e-08	LOC123688, PSMA4, CHRNA3, CHRNA5, CHRNB4	AGPHD1	Liu P	J Natl Cancer Inst	18780872	194 cases,219 controls	3,878 cases,4,831 controls
Chronic obstructive pulmonary disease	15q25.1	15	78806023	rs8034191	4	1e-10	CHRNA3,CHRNA4,CHRNA5, LOC123688	AGPHD1	Pillai SG	PLoS Genet	19300482	823 cases, 810 controls	2,840 family members, 389 cases, 472 controls
Lung cancer	15q25.1	15	78894339	rs1051730	5	1e-15	Intergenic	CHRNA3	McKay JD	Nat Genet	18978790	2,971 cases,3,746 controls	2,899 cases,5,573 controls
Nicotine dependence	15q25.1	15	78894339	rs1051730	5	6e-20	CHRNA3,CHRNA5,CHRNB4	CHRNA3	Thorgeirsson TE	Nature	18385739	10,995 smokers	4,848 smokers
Lung adenocarcinoma	15q25.1	15	78894339	rs1051730	5	2e-51	CHRNA3, CHRNA5	CHRNA3	Landi MT	Am J Hum Genet	19836008	5,739 European descent cases, 5,848 European descent controls	7,561 European descent cases, 13,818 European descent controls
Smoking behavior	15q25.1	15	78894339	rs1051730	5	2e-69	NR	CHRNA3	Thorgeirsson TE	Nat Genet	20418888	31,266 European ancestry individuals	54,731 European descent individuals
Smoking behavior	15q25.1	15	78894339	rs1051730	5	3e-73	CHRNA3	CHRNA3	The Tobacco and Genetics Consortium	Nat Genet	20418890	Up to 74,035 European ancestry individuals	Up to 68,988 participants
Smoking behavior	15q25.1	15	78894339	rs1051730	5	2e-66	CHRNA5,CHRNA3	CHRNA3	Liu JZ	Nat Genet	20418889	41,150 European descent individuals	120,516 European descent individuals
Type 1 diabetes	15q25.1	15	79235446	rs3825932	1	3e-15	CTSH	CTSH	Cooper JD	Nat Genet	18978792	3,561 cases,4,646 controls	6,225 cases,6,946 controls, 3,064 trios
Type 1 diabetes	15q25.1	15	79235446	rs3825932	1	8e-08	CTSH	CTSH	Barrett JC	Nat Genet	19430480	7,514 cases, 9,045 controls	4,267 cases, 4,670 controls, 4,342 trios
Height	15q25.2	15	84568158	rs10906982	1	5e-07	SH3GL3,ADAMTSL3	ADAMTSL3	Liu JZ	Twin Res Hum Genet	20397748	11,536 European descent family members	NR
Height	15q25.2	15	84568158	rs10906982	1	2e-08	ADAMTSL3	ADAMTSL3	Weedon MN	Nat Genet	18391952	13,665 individuals	16,482 individuals
Height	15q25.2	15	84582124	rs4842838	1	3e-08	ADAMTSL3	ADAMTSL3	Soranzo N	PLoS Genet	19343178	12,611 individuals	7,187 individuals
Height	15q25.2	15	84582124	rs4842838	1	1e-07	ADAMTSL3	ADAMTSL3	Okada Y	Hum Mol Genet	20189936	19,633 Japanese individuals	NR
Diastolic blood pressure	15q26.1	15	91437388	rs2521501	3	2e-15	FURIN, FES	FES	Ehret GB	Nature	21909115	69,395 European ancestry individuals	Up to 133,361 European ancestry individuals
Hypertension	15q26.1	15	91437388	rs2521501	3	7e-07	FURIN, FES	FES	Ehret GB	Nature	21909115	69,395 European ancestry individuals	Up to 133,361 European ancestry individuals
Blood pressure	15q26.1	15	91437388	rs2521501	3	3e-08	FES	FES	Wain LV	Nat Genet	21909110	74,064 European ancestry individuals	48,607 European ancestry individuals
Systolic blood pressure	15q26.1	15	91437388	rs2521501	3	5e-19	FURIN, FES	FES	Ehret GB	Nature	21909115	69,395 European ancestry individuals	Up to 133,361 European ancestry individuals
Type 1 diabetes	16p13.13	16	11179873	rs12708716	4	7e-13	CLEC16A	CLEC16A	Cooper JD	Nat Genet	18978792	3,561 cases,4,646 controls	6,225 cases,6,946 controls, 3,064 trios
Type 1 diabetes autoantibodies	16p13.13	16	11179873	rs12708716	4	5e-14	CLEC16A	CLEC16A	Plagnol V	PLoS Genet	21829393	12,501 European ancestry cases	3,598 affected siblings
Type 1 diabetes	16p13.13	16	11179873	rs12708716	4	3e-18	KIAA0350	CLEC16A	Todd JA	Nat Genet	17554260	1,963 cases,2,938 controls	2997 trios, 4,000 cases, 5,000 controls
Type 1 diabetes	16p13.13	16	11179873	rs12708716	4	5e-07	KIAA0350	CLEC16A	WTCCC	Nature	17554300	1,963 cases,2,938 controls	(see Todd 2007)
Type 1 diabetes	16p13.13	16	11179873	rs12708716	4	2e-16	CLEC16A	CLEC16A	Barrett JC	Nat Genet	19430480	7,514 cases, 9,045 controls	4,267 cases, 4,670 controls, 4,342 trios
QT interval	16p13.13	16	11691753	rs8049607	1	5e-15	LITAF,CLEC16A, SNN, ZC3H7A, TNFRSF17	LITAF - SNN	Newton-Cheh C	Nat Genet	19305408	13,685 individuals	15,854 individuals
QT interval	16p13.13	16	11691753	rs8049607	1	6e-15	LITAF	LITAF - SNN	Pfeufer A	Nat Genet	19305409	15,842 individuals	up to 13,602 individuals
Renal function and chronic kidney disease	16p12.3	16	20367690	rs12917707	2	2e-12	UMOD	UMOD - PDILT	Kottgen A	Nat Genet	19430482	19,877 individuals, up to 2,388 cases	21,466 individuals, up to 1,932 cases
Renal function and chronic kidney disease	16p12.3	16	20367690	rs12917707	2	5e-16	UMOD	UMOD - PDILT	Kottgen A	Nat Genet	19430482	19,877 individuals, up to 2,388 cases	21,466 individuals, up to 1,932 cases
Chronic kidney disease	16p12.3	16	20367690	rs12917707	2	1e-20	UMOD,ACSM5,GP2,PDILT	UMOD - PDILT	Kottgen A	Nat Genet	20383146	Up to 67,093 European ancestry individuals	Up to 22,982 European ancestry individuals
Bipolar disorder	16p12.2	16	23634026	rs420259	1	9e-09	NR	PALB2	Jiang Y	Genet Epidemiol	21254220	1,868 European ancestry cases and 2,938 European ancestry controls	NR
Bipolar disorder	16p12.2	16	23634026	rs420259	1	6e-08	PALB2,NDUFAB1,DCTN5	PALB2	WTCCC	Nature	17554300	1,868 cases,2,938 controls	NR
Type 1 diabetes autoantibodies	16p11.2	16	28539848	rs4788084	1	1e-08	IL27	IL27 - NUPR1	Plagnol V	PLoS Genet	21829393	12,501 European ancestry cases	3,598 affected siblings
Type 1 diabetes	16p11.2	16	28539848	rs4788084	1	3e-13	IL27	IL27 - NUPR1	Barrett JC	Nat Genet	19430480	7,514 cases, 9,045 controls	4,267 cases, 4,670 controls, 4,342 trios
Body mass index	16p11.2	16	28883241	rs7498665	2	5e-11	SH2B1	SH2B1	Willer CJ	Nat Genet	19079261	32,387 individuals	59,092 individuals
Weight	16p11.2	16	28883241	rs7498665	2	1e-09	SH2B1, ATP2A1	SH2B1	Thorleifsson G	Nat Genet	19079260	80,969 individuals	11,036 individuals
Body mass index	16p11.2	16	28883241	rs7498665	2	3e-10	SH2B1, ATP2A1	SH2B1	Thorleifsson G	Nat Genet	19079260	80,969 individuals	11,036 individuals
Warfarin maintenance dose	16p11.2	16	31107689	rs9923231	1	9e-31	VKORC1	VKORC1	Cha PC	Hum Mol Genet	20833655	807 low dose Japanese, 707 high dose Japanese	444 individuals
Warfarin maintenance dose	16p11.2	16	31107689	rs9923231	1	3e-181	VKORC1	VKORC1	Takeuchi F	PLoS Genet	19300499	1,053 individuals	588 individuals
Systemic lupus erythematosus	16p11.2	16	31313253	rs9888739	1	1e-15	ITGAM	ITGAM	Chung SA	PLoS Genet	21408207	811 anti-dsDNA positive European descent cases, 906 anti-dsDNA negative European descent cases, 4,813 European descent controls	NR
Systemic lupus erythematosus	16p11.2	16	31313253	rs9888739	1	2e-23	ITGAM	ITGAM	Harley JB	Nat Genet	18204446	720 female cases,2,337 female controls	1,846 female cases,1,825 female controls
Crohn's disease	16q12.1	16	50756774	rs5743289	2	1e-06	CARD15	NOD2	Libioulle C	PLoS Genet	17447842	547 cases,928 controls	1,266 cases,559 controls,428 trios
Crohn's disease	16q12.1	16	50756774	rs5743289	2	6e-17	NOD2	NOD2	Raelson JV	Proc Natl Acad Sci U S A	17804789	382 trios	750 cases,828 controls,521 trios
Inflammatory bowel disease	16q12.1	16	50756774	rs5743289	2	4e-10	NOD2	NOD2	Kugathasan S	Nat Genet	18758464	1,011 cases,4,250 controls	1,922 cases,14,124 controls
Crohn's disease	16q12.1	16	50756881	rs2076756	3	1e-21	CARD15	NOD2	Franke A	PLoS One	17684544	393 cases,399 controls	1,248 trios, 2,920 cases, 1,961 controls
Crohn's disease	16q12.1	16	50756881	rs2076756	3	7e-14	CARD15	NOD2	Rioux JD	Nat Genet	17435756	946 cases,977 controls	530 trios,353 cases,207 controls
Crohn's disease	16q12.1	16	50756881	rs2076756	3	4e-69	NOD2	NOD2	Franke A	Nat Genet	21102463	6,333 European descent cases, 15,056 European descent controls	15,694 European descent cases, 14,026 European descent controls, 414 European descent parent-offspring trios
Inflammatory bowel disease	16q12.1	16	50756881	rs2076756	3	5e-10	CARD15	NOD2	Duerr RH	Science	17068223	547 cases,548 controls	401 cases,433 controls,883 families,1,119 affected offspring
Crohn's disease	16q12.1	16	50763778	rs2066847	1	2e-15	NOD2	NOD2	McGovern DP	Hum Mol Genet	20570966	896 Caucasian cases, 3,204 Caucasian controls	1,174 Northern European origin cases, 357 Northern European origin controls
Crohn's disease	16q12.1	16	50763778	rs2066847	1	3e-24	NOD2	NOD2	Barrett JC	Nat Genet	18587394	3,230 cases4,829 controls	1,339 trios, 2,325 cases, 1,809 controls
Breast cancer	16q12.1	16	52586341	rs3803662	4	3e-15	TOX3	TOX3 - CHD9	Turnbull C	Nat Genet	20453838	3,659 UK cases, 4,897 UK controls	12,576 European cases, 12,223 European controls
Breast cancer	16q12.1	16	52586341	rs3803662	4	4e-07	TOX3	TOX3 - CHD9	Li J	Breast Cancer Res Treat	20872241	2,702 European ancestry women, 5,726 European ancestry controls	Up to 7,386 European ancestry cases, 7,576 European ancestry controls
Breast cancer	16q12.1	16	52586341	rs3803662	4	6e-19	TNRC9	TOX3 - CHD9	Stacey SN	Nat Genet	17529974	1,599 cases,11,546 controls	2,934 cases,5,967 controls
Breast cancer	16q12.1	16	52586341	rs3803662	4	1e-36	TNRC9, LOC643714	TOX3 - CHD9	Easton DF	Nature	17529967	390 cases,364 controls	26,646 cases,24,889 controls
Breast cancer	16q12.1	16	52586341	rs3803662	4	1e-09	TOX3	TOX3 - CHD9	Thomas G	Nat Genet	19330030	1,145 cases, 1,142 controls	8,625 cases, 9,657 controls
Body mass index	16q12.2	16	53769677	rs6499640	1	4e-13	FTO	FTO	Thorleifsson G	Nat Genet	19079260	80,969 individuals	11,036 individuals
Weight	16q12.2	16	53769677	rs6499640	1	6e-14	FTO	FTO	Thorleifsson G	Nat Genet	19079260	80,969 individuals	11,036 individuals
Body mass index	16q12.2	16	53803574	rs1558902	3	5e-120	FTO	FTO	Speliotes EK	Nat Genet	20935630	Up to 123,865 European ancestry individuals	Up to 125,931 European ancestry individuals
Obesity	16q12.2	16	53803574	rs1558902	3	1e-07	FTO	FTO	Dorajoo R	Int J Obes (Lond)	21544081	5,429 Chinese individuals, 2,431 Malay individuals, 2,531 Asian Indian individuals	NR
Obesity (extreme)	16q12.2	16	53803574	rs1558902	3	7e-13	FTO	FTO	Scherag A	PLoS Genet	20421936	1,138 French and German extremely obese children, 1,120 French and German normal or underweight children	1,892 European ancestry obese or overweight children and adolescents, 3,763 European ancestry normal or underweight controls, 715 families with obese offspring
Waist circumference	16q12.2	16	53803574	rs1558902	3	5e-19	FTO	FTO	Heard-Costa NL	PLoS Genet	19557197	31,373 Caucasian individuals	38,641 Caucasian individuals
Body mass index	16q12.2	16	53809247	rs1121980	1	4e-08	FTO	FTO	Loos RJ	Nat Genet	18454148	16,876 individuals	60,352 individuals
Obesity (early onset extreme)	16q12.2	16	53809247	rs1121980	1	1e-07	FTO	FTO	Hinney A	PLoS One	18159244	487 young cases,442 controls	2,269 individuals in 644 families
Type 2 diabetes	16q12.2	16	53816275	rs8050136	6	2e-17	FTO	FTO	Timpson NJ	Diabetes	19056611	1,924 cases, 2,938 controls	3,757 cases, 5,346 controls
Body mass index	16q12.2	16	53816275	rs8050136	6	1e-47	FTO	FTO	Thorleifsson G	Nat Genet	19079260	80,969 individuals	11,036 individuals
Weight	16q12.2	16	53816275	rs8050136	6	5e-36	FTO	FTO	Thorleifsson G	Nat Genet	19079260	80,969 individuals	11,036 individuals
Type 2 diabetes	16q12.2	16	53816275	rs8050136	6	7e-14	FTO	FTO	Zeggini E	Science	17463249	1,924 cases,2,938 controls	3,757 cases,5,346 controls (also includes meta-analysis from DGI+FUSION+WTCCC)
Type 2 diabetes	16q12.2	16	53816275	rs8050136	6	1e-12	FTO	FTO	Scott LJ	Science	17463248	1,161 cases,1,174 controls	1,215 cases,1,258 controls (also includes meta-analysis from DGI+FUSION+WTCCC)
Body mass in chronic obstructive pulmonary disease	16q12.2	16	53816275	rs8050136	6	4e-08	FTO	FTO	Wan ES	Am J Respir Cell Mol Biol	21037115	2,272 Caucasian individuals, 933 Norwegian individuals	502 non-Hispanic whites
Type 2 diabetes	16q12.2	16	53816275	rs8050136	6	7e-06	FTO	FTO	Zeggini E	Nat Genet	18372903	4,549 cases,5,579 controls	24,194 cases,55,598 controls
Type 2 diabetes	16q12.2	16	53820527	rs9939609	4	2e-07	FTO	FTO	WTCCC	Nature	17554300	1,924 cases,2,938 controls	(see Zeggini 2007)
Body mass index	16q12.2	16	53820527	rs9939609	4	2e-20	FTO	FTO	Frayling TM	Science	17434869	10,657 adults	19,424 adults,10,172 children
Body mass index	16q12.2	16	53820527	rs9939609	4	4e-51	FTO	FTO	Willer CJ	Nat Genet	19079261	32,387 individuals	59,092 individuals
Menarche (age at onset)	16q12.2	16	53820527	rs9939609	4	3e-08	FTO	FTO	Elks CE	Nat Genet	21102462	87,802 European ancestry women	Up to 14,731 women
Biomedical quantitative traits	16q12.2	16	53820527	rs9939609	4	2e-07	FTO	FTO	Cho YS	Nat Genet	19396169	8,842 Korean individuals	7,861 Korean individuals
Obesity-related traits	16q12.2	16	53830465	rs9930506	2	9e-07	FTO	FTO	Scuteri A	PLoS Genet	17658951	4,741 individuals	3,205 individuals
Obesity-related traits	16q12.2	16	53830465	rs9930506	2	3e-08	FTO	FTO	Scuteri A	PLoS Genet	17658951	4,741 individuals	3,205 individuals
Obesity-related traits	16q12.2	16	53830465	rs9930506	2	9e-07	FTO	FTO	Scuteri A	PLoS Genet	17658951	4,741 individuals	3,205 individuals
HDL cholesterol	16q13	16	56985139	rs9989419	2	9e-27	CETP	HERPUD1 - CETP	Heid IM	Circ Cardiovasc Genet	20031538	Up to 4,274 European individuals	Up to 15,873 European individuals
HDL cholesterol	16q13	16	56985139	rs9989419	2	3e-31	CETP	HERPUD1 - CETP	Willer CJ	Nat Genet	18193043	8,656 individuals	11,399 individuals
HDL cholesterol	16q13	16	56985139	rs9989419	2	1e-32	CETP	HERPUD1 - CETP	Waterworth DM	Arterioscler Thromb Vasc Biol	20864672	up to 17,243 white European descent individuals	up to 37,774 white European descent individuals, up to 9,665 Indian Asian individuals
HDL cholesterol	16q13	16	56988044	rs173539	4	4e-75	CETP	HERPUD1 - CETP	Kathiresan S	Nat Genet	19060906	19,840 individuals	Up to 20,623 individuals
Metabolic syndrome (bivariate traits)	16q13	16	56988044	rs173539	4	1e-16	CETP	HERPUD1 - CETP	Kraja AT	Diabetes	21386085	22,161 European ancestry individuals	NR
Metabolic syndrome	16q13	16	56988044	rs173539	4	9e-09	CETP	HERPUD1 - CETP	Kraja AT	Diabetes	21386085	22,161 European ancestry individuals	NR
HDL Cholesterol - Triglycerides (HDLC-TG)	16q13	16	56988044	rs173539	4	5e-16	CETP	HERPUD1 - CETP	Kraja AT	Diabetes	21386085	22,161 European ancestry individuals	NR
Cardiovascular disease risk factors	16q13	16	56988044	rs173539	4	3e-65	CETP	HERPUD1 - CETP	Middelberg RP	BMC Med Genet	21943158	11,683 individuals	NR
Cardiovascular disease risk factors	16q13	16	56989590	rs247616	1	1e-23	CETP,HERPUD1	HERPUD1 - CETP	Smith EN	PLoS Genet	20838585	525 European ancestry individuals	2,265 Finnish individuals
Lipoprotein-associated phospholipase A2 activity and mass	16q13	16	56989590	rs247616	1	3e-08	CETP	HERPUD1 - CETP	Grallert H	Eur Heart J	22003152	13,664 European ancestry individuals	NR
Waist circumference and related phenotypes	16q13	16	56993324	rs3764261	12	1e-27	CETP	HERPUD1 - CETP	Chambers JC	Nat Genet	18454146	2,684 Asian Indian men	11,955 Asian Indian and European individuals
Metabolic syndrome	16q13	16	56993324	rs3764261	12	1e-48	CETP	HERPUD1 - CETP	Zabaneh D	PLoS One	20694148	2,554 Indian Asian men	2,240 Indian Asian men
Cholesterol, total	16q13	16	56993324	rs3764261	12	7e-14	CETP	HERPUD1 - CETP	Teslovich TM	Nature	20686565	Up to 100,184 European descent individuals
LDL cholesterol	16q13	16	56993324	rs3764261	12	9e-13	CETP	HERPUD1 - CETP	Teslovich TM	Nature	20686565	Up to 95,454 European descent individuals
HDL cholesterol	16q13	16	56993324	rs3764261	12	7E-380	CETP	HERPUD1 - CETP	Teslovich TM	Nature	20686565	99,900 European descent individuals
Triglycerides	16q13	16	56993324	rs3764261	12	1e-12	CETP	HERPUD1 - CETP	Teslovich TM	Nature	20686565	Up to 96,598 European descent individuals
HDL cholesterol	16q13	16	56993324	rs3764261	12	7e-29	CETP	HERPUD1 - CETP	Sabatti C	Nat Genet	19060910	4,763 individuals	NR
Metabolic syndrome (bivariate traits)	16q13	16	56993324	rs3764261	12	3e-13	CETP	HERPUD1 - CETP	Kraja AT	Diabetes	21386085	22,161 European ancestry individuals	NR
HDL cholesterol	16q13	16	56993324	rs3764261	12	3e-12	CETP	HERPUD1 - CETP	Hiura Y	Circ J	19359809	900 Japanese individuals	1,810 Japanese individuals
Age-related macular degeneration	16q13	16	56993324	rs3764261	12	7e-09	CETP	HERPUD1 - CETP	Yu Y	Hum Mol Genet	21665990	2,594 European ancestry cases, 4,134 European ancestry controls	5,640 cases, 52,174 controls
Age-related macular degeneration	16q13	16	56993324	rs3764261	12	7e-07	CETP	HERPUD1 - CETP	Chen W	Proc Natl Acad Sci U S A	20385819	2,978 European ancestry cases, 2,859 European ancestry controls	7,071 European ancestry cases, 678 Japanese cases, 4,289 European ancestry controls, 336 Japanese controls
HDL cholesterol	16q13	16	56993324	rs3764261	12	2e-57	CETP	HERPUD1 - CETP	Willer CJ	Nat Genet	18193043	8,656 individuals	11,399 individuals
Lipid metabolism phenotypes	16q13	16	56993324	rs3764261	12	1e-36	CETP	HERPUD1 - CETP	Kettunen J	Nat Genet	22286219	8,330 European ancestry individuals	NR
HDL cholesterol	16q13	16	56995236	rs1800775	3	4e-93	CETP, NUP93, SLC12A3, HERPUD1	CETP	Ridker PM	Circ Cardiovasc Genet	20031564	18,425 European ancestry females	NR
HDL cholesterol	16q13	16	56995236	rs1800775	3	1e-73	CETP	CETP	Kathiresan S	Nat Genet	18193044	2,758 individuals	18,544 individuals
Triglycerides	16q13	16	56995236	rs1800775	3	3e-06	CETP	CETP	Saxena R	Science	17463246	up to 5,217 individuals	NR
Triglycerides	16q13	16	56995236	rs1800775	3	3e-13	CETP	CETP	Saxena R	Science	17463246	up to 5,217 individuals	NR
HDL cholesterol	16q13	16	57005479	rs1532624	1	9e-94	CETP	CETP	Aulchenko YS	Nat Genet	19060911	21,412 individuals	NR
Cholesterol	16q13	16	57005479	rs1532624	1	3e-20	CETP	CETP	Igl W	PLoS Genet	20066028	656 Swedish individuals	Up to 3,996 European individuals
Electrocardiographic traits	16q21	16	58567238	rs37062	1	1e-06	NDRG4	CNOT1	Holm H	Nat Genet	20062063	Up to 12,670 Icelandic individuals	Up to 10,352 Icelandic individuals
QT interval	16q21	16	58567238	rs37062	1	3e-25	CNOT1,GINS3, NDRG4, SLC38A7, GOT2	CNOT1	Newton-Cheh C	Nat Genet	19305408	13,685 individuals	15,854 individuals
HDL cholesterol	16q22.1	16	67902070	rs2271293	1	9e-13	LCAT	NUTF2	Kathiresan S	Nat Genet	19060906	19,840 individuals	Up to 20,623 individuals
HDL cholesterol	16q22.1	16	67902070	rs2271293	1	8e-16	CTCF, PRMT8	NUTF2	Aulchenko YS	Nat Genet	19060911	21,412 individuals	NR
HIV-1 viral setpoint	16q22.1	16	68600351	rs17689437	1	6e-06	ZFP90	ZFP90	Lingappa JR	PLoS One	22174851	496 HIV-1 infected individuals of African ancestry, 302 HIV-1 exposed and uninfected individuals of African ancestry	NR
Reasoning	16q22.1	16	68600351	rs17689437	1	1e-06	ZFP90	ZFP90	McClay JL	Neuropsychopharmacology	21107309	738 schizophrenia cases	NR
LDL cholesterol	16q22.2	16	72108093	rs2000999	1	2e-22	HP,HPR,DHX38	HPR	Teslovich TM	Nature	20686565	Up to 95,454 European descent individuals
Cholesterol, total	16q22.2	16	72108093	rs2000999	1	3e-24	HP,HPR,DHX38	HPR	Teslovich TM	Nature	20686565	Up to 100,184 European descent individuals
Bone mineral density (hip)	16q24.1	16	86710660	rs10048146	1	2e-07	FOXL1	FOXL1 - RPL39P30	Rivadeneira F	Nat Genet	19801982	19,195 European individuals	NR
Bone mineral density (spine)	16q24.1	16	86710660	rs10048146	1	2e-08	FOXL1	FOXL1 - RPL39P30	Rivadeneira F	Nat Genet	19801982	19,195 European individuals	NR
Central corneal thickness	16q24.2	16	88298124	rs12447690	1	9e-11	ZNF469	BANP - ZNF469	Lu Y	PLoS Genet	20485516	1,714 Australian twins and family members, 1,759 UK twins and family members, 249 Australian thin CCT individuals, 251 thin CCT individuals, 102 Australian individuals from extreme CCT quantiles	NR
Central corneal thickness	16q24.2	16	88298124	rs12447690	1	6e-22	ZNF469,BANP	BANP - ZNF469	Vitart V	Hum Mol Genet	20719862	1,445 European individuals	5,882 European individuals
Melanoma	16q24.3	16	89755903	rs258322	2	3e-27	MC1R	CDK10	Bishop DT	Nat Genet	19578364	1,539 European ancestry cases, 3,917 European ancestry controls	2,312 European ancestry cases, 1,867 European ancestry controls
Melanoma	16q24.3	16	89755903	rs258322	2	3e-27	MC1R	CDK10	Barrett JH	Nat Genet	21983787	2,804 European ancestry cases, 7,618 European ancestry controls	5,551 European ancestry cases, 7,449 European ancestry controls
Black vs. red hair color	16q24.3	16	89755903	rs258322	2	2e-23	MC1R	CDK10	Han J	PLoS Genet	18483556	2,287 women	up to 8,465 individuals
Freckling	16q24.3	16	89818732	rs12931267	2	8e-62	MC1R	FANCA	Eriksson N	PLoS Genet	20585627	9,126 Northern European ancestry individuals	NR
Hair color	16q24.3	16	89818732	rs12931267	2	5e-87	MC1R	FANCA	Eriksson N	PLoS Genet	20585627	9,126 Northern European ancestry individuals	NR
Hair color	16q24.3	16	89818732	rs12931267	2	3e-10	MC1R	FANCA	Eriksson N	PLoS Genet	20585627	9,126 Northern European ancestry individuals	NR
Red vs non-red hair color	16q24.3	16	89986117	rs1805007	4	2e-142	MC1R	MC1R	Sulem P	Nat Genet	17952075	2,986 individuals	3,932 individuals
Skin sensitivity to sun	16q24.3	16	89986117	rs1805007	4	2e-55	MC1R	MC1R	Sulem P	Nat Genet	17952075	2,986 individuals	3,932 individuals
Freckles	16q24.3	16	89986117	rs1805007	4	1e-96	MC1R	MC1R	Sulem P	Nat Genet	17952075	2,986 individuals	3,932 individuals
Blond vs. brown hair color	16q24.3	16	89986117	rs1805007	4	2e-13	MC1R	MC1R	Sulem P	Nat Genet	17952075	2,986 individuals	3,932 individuals
Basal cell carcinoma	16q24.3	16	89986117	rs1805007	4	4e-17	MC1R	MC1R	Nan H	Hum Mol Genet	21700618	2,045 European ancestry cases, 6,013 European ancestry controls	1,426 European ancestry cases, 4,845 European ancestry controls
Mean platelet volume	17q11.2	17	27703349	rs2138852	1	1e-22	TAOK1	RPL35AP35 - TAOK1	Soranzo N	Nat Genet	19820697	4,627 European individuals	9,316 European individuals
Mean platelet volume	17q11.2	17	27703349	rs2138852	1	7e-28	TAOK1	RPL35AP35 - TAOK1	Meisinger C	Am J Hum Genet	19110211	1,606 individuals	8,617 individuals
Prostate cancer	17q12	17	36098040	rs4430796	5	1e-11	TCF2	HNF1B	Gudmundsson J	Nat Genet	17603485	1,501 cases,11,290 controls	1,992 cases,3,058 controls
Prostate cancer	17q12	17	36098040	rs4430796	5	1e-09	HNF1B	HNF1B	Thomas G	Nat Genet	18264096	1,172 cases,1,157 controls	3,941 cases,3,964 controls
Serum prostate-specific antigen levels	17q12	17	36098040	rs4430796	5	6e-11	HNF1B	HNF1B	Gudmundsson J	Sci Transl Med	21160077	15,757 Icelandic men	1,919 Icelandic men, 454 UK men
Endometrial cancer	17q12	17	36098040	rs4430796	5	7e-10	HNF1B	HNF1B	Spurdle AB	Nat Genet	21499250	1,265 European ancestry cases, 5,188 European ancestry controls	3,957 European ancestry cases, 6,886 European ancestry controls
Prostate cancer	17q12	17	36098040	rs4430796	5	8e-06	Intergenic	HNF1B	Gudmundsson J	Nat Genet	19767754	Up to 1,968 Icelandic cases, 35,382 Icelandic controls	Up to 11,806 European descent cases, 12,387 European descent controls
Type 2 diabetes	17q12	17	36098040	rs4430796	5	2e-06	HNF1B,TCF2	HNF1B	Voight BF	Nat Genet	20581827	8,130 European descent cases, 38,987 European descent controls	Up to 34,412 European descent cases, 59,925 European descent controls
Prostate cancer	17q12	17	36101156	rs7501939	3	1e-12	HNF1B	HNF1B	Takata R	Nat Genet	20676098	1,583 Japanese cases, 3,386 Japanese controls	3,001 cases, 5,415 controls
Prostate cancer	17q12	17	36101156	rs7501939	3	2e-06	TCF2	HNF1B	Schumacher FR	Hum Mol Genet	21743057	2,782 European ancestry cases, 4,458 European ancestry controls	8,217 European ancestry cases, 6,732 European ancestry controls
Prostate cancer	17q12	17	36101156	rs7501939	3	9e-12	HNF1B	HNF1B	Eeles RA	Nat Genet	18264097	1,854 cases, 1,894 controls	3,268 cases, 3,366 controls
Prostate cancer	17q12	17	36101156	rs7501939	3	3e-18	NR	HNF1B	Eeles RA	Nat Genet	19767753	1,854 European ancestry cases, 1,894 European ancestry controls	19,879 cases, 18,761 controls (European, Chinese, Japanese, African American, Latino, and Hawaiian ancestry)
Type 1 diabetes autoantibodies	17q12	17	38040763	rs2872507	3	2e-06	ORMDL3	ZPBP2 - GSDMB	Plagnol V	PLoS Genet	21829393	12,501 European ancestry cases	3,598 affected siblings
Ulcerative colitis	17q12	17	38040763	rs2872507	3	5e-11	IKZF3, ORMDL3, IKZF3, PNMT, ZPBP2, GSDML	ZPBP2 - GSDMB	Anderson CA	Nat Genet	21297633	6,687 European ancestry cases, 19,718 European ancestry controls	9,628 European ancestry cases, 12,917 European ancestry controls
Rheumatoid arthritis	17q12	17	38040763	rs2872507	3	9e-07	IKZF3	ZPBP2 - GSDMB	Stahl EA	Nat Genet	20453842	5,539 European ancestry cases, 20,169 European ancestry controls	6,768 European ancestry cases, 8,806 European ancestry controls
Crohn's disease	17q12	17	38040763	rs2872507	3	5e-09	ORMDL3	ZPBP2 - GSDMB	Barrett JC	Nat Genet	18587394	3,230 cases4,829 controls	1,339 trios, 2,325 cases, 1,809 controls
Ulcerative colitis	17q12	17	38062196	rs2305480	1	3e-08	ORMDL3,ZPBP2M,GSDML	GSDMB	McGovern DP	Nat Genet	20228799	2,693 European descent cases, 6,791 European descent controls	2,009 European descent cases, 1,580 European descent controls
Asthma	17q12	17	38062196	rs2305480	1	1e-07	GSDMB	GSDMB	Moffatt MF	N Engl J Med	20860503	10,365 cases, 16,110 controls	NR
Neutrophil count	17q21.1	17	38156712	rs4794822	1	6e-10	PSMD3, CSF3	PSMD3 - CSF3	Okada Y	Hum Mol Genet	20172861	5,771 Japanese individuals	1,894 Japanese individuals
White blood cell types	17q21.1	17	38156712	rs4794822	1	4e-16	PSMD3, CSF3	PSMD3 - CSF3	Okada Y	PLoS Genet	21738478	8,794 Japanese individuals	5,998 Japanese individuals
Multiple sclerosis	17q21.2	17	40514201	rs744166	1	3e-10	STAT3	STAT3	Jakkula E	Am J Hum Genet	20159113	68 Finnish cases, 136 Finnish controls	4,570 European cases, 10,143 Finnish controls
Crohn's disease	17q21.2	17	40514201	rs744166	1	7e-12	STAT3	STAT3	Barrett JC	Nat Genet	18587394	3,230 cases4,829 controls	1,339 trios, 2,325 cases, 1,809 controls
Bone mineral density (hip)	17q21.31	17	42193185	rs228769	1	2e-08	HDAC5	HDAC5	Rivadeneira F	Nat Genet	19801982	19,195 European individuals	NR
Bone mineral density (spine)	17q21.31	17	42193185	rs228769	1	4e-06	HDAC5	HDAC5	Rivadeneira F	Nat Genet	19801982	19,195 European individuals	NR
Bone mineral density (hip)	17q21.31	17	43805194	rs9303521	1	4e-06	CRHR1	C17orf69 - CRHR1	Rivadeneira F	Nat Genet	19801982	19,195 European individuals	NR
Bone mineral density (spine)	17q21.31	17	43805194	rs9303521	1	1e-08	CRHR1	C17orf69 - CRHR1	Rivadeneira F	Nat Genet	19801982	19,195 European individuals	NR
Parkinson's disease	17q21.31	17	44081064	rs8070723	1	7e-12	MAPT	MAPT	Spencer CC	Hum Mol Genet	21044948	1,705 UK cases, 5,175 UK controls	1,039 French cases, 1,984 French controls
Progressive supranuclear palsy	17q21.31	17	44081064	rs8070723	1	2e-118	MAPT	MAPT	Hoglinger GU	Nat Genet	21685912	1,114 cases, 3,287 controls	1,051 European ancestry cases, 3,560 European ancestry controls
Parkinson's disease	17q21.31	17	44828931	rs199533	1	1e-06	MAPT	NSF	Hamza TH	Nat Genet	20711177	2,000 European ancestry cases, 1,986 European ancestry controls	Up to 1,447 cases, 1,468 controls
Parkinson's disease	17q21.31	17	44828931	rs199533	1	1e-14	NSF	NSF	Simon-Sanchez J	Nat Genet	19915575	1,713 European ancestry cases, 3,978 European ancestry controls	3,361 European ancestry cases, 4,573 European ancestry controls
Blood pressure	17q21.32	17	45013271	rs17608766	3	6e-15	GOSR2	GOSR2	Wain LV	Nat Genet	21909110	74,064 European ancestry individuals	48,607 European ancestry individuals
Blood pressure	17q21.32	17	45013271	rs17608766	3	2e-07	GOSR2	GOSR2	Wain LV	Nat Genet	21909110	74,064 European ancestry individuals	48,607 European ancestry individuals
Systolic blood pressure	17q21.32	17	45013271	rs17608766	3	1e-10	GOSR2	GOSR2	Ehret GB	Nature	21909115	69,395 European ancestry individuals	Up to 133,361 European ancestry individuals
Ventricular conduction	17q21.32	17	45013271	rs17608766	3	5e-10	GOSR2	GOSR2	Sotoodehnia N	Nat Genet	21076409	40,407 European ancestry individuals	7,170 European ancestry individuals
Cholesterol, total	17q21.32	17	45425115	rs7206971	1	1e-08	OSBPL7	C17orf57	Teslovich TM	Nature	20686565	Up to 100,184 European descent individuals
LDL cholesterol	17q21.32	17	45425115	rs7206971	1	4e-09	OSBPL7	C17orf57	Teslovich TM	Nature	20686565	Up to 95,454 European descent individuals
Multiple sclerosis	17q21.32	17	45768836	rs8070463	1	1e-07	KPNB1, TBKBP1, TBX21	KPNB1 - TBKBP1	Patsopoulos NA	Ann Neurol	22190364	5,545 European ancestry cases, 12,153 European ancestry controls	NR
Ankylosing spondylitis	17q21.32	17	45768836	rs8070463	1	5e-08	TBKBP1	KPNB1 - TBKBP1	Evans DM	Nat Genet	21743469	3,023 European ancestry cases, 8,779 European ancestry controls	2,111 European ancestry cases, 4,483 European ancestry controls
Primary tooth development (number of teeth)	17q21.32	17	47084711	rs9674544	1	2e-08	IGF2BP1	IGF2BP1	Pillas D	PLoS Genet	20195514	5,752 European descent related individuals	NR
Primary tooth development (time to first tooth eruption)	17q21.32	17	47084711	rs9674544	1	8e-07	IGF2BP1	IGF2BP1	Pillas D	PLoS Genet	20195514	5,919 European descent related individuals	NR
Height	17q23.3	17	61763031	rs11658329	1	6e-10	MAP3K3	MAP3K3	N'Diaye A	PLoS Genet	21998595	20,427 African ancestry individuals	Up to 16,436 African American individuals
Height	17q23.3	17	61763031	rs11658329	1	5e-10	MAP3K3	MAP3K3	Carty CL	Hum Mol Genet	22021425	8,149 African American ancestry women	Up to 20,809 African American ancestry and African ancestry individuals
Primary tooth development (time to first tooth eruption)	17q24.3	17	68190826	rs8079702	1	4e-22	KCNJ2	KCNJ2 - CALM2P1	Pillas D	PLoS Genet	20195514	5,919 European descent related individuals	NR
Primary tooth development (number of teeth)	17q24.3	17	68190826	rs8079702	1	1e-14	KCNJ2	KCNJ2 - CALM2P1	Pillas D	PLoS Genet	20195514	5,752 European descent related individuals	NR
Prostate cancer	17q24.3	17	69108753	rs1859962	3	3e-10	Intergenic	CALM2P1 - SOX9	Gudmundsson J	Nat Genet	17603485	1,501 cases,11,290 controls	1,992 cases,3,058 controls
Prostate cancer	17q24.3	17	69108753	rs1859962	3	3e-11	Intergenic	CALM2P1 - SOX9	Schumacher FR	Hum Mol Genet	21743057	2,782 European ancestry cases, 4,458 European ancestry controls	8,217 European ancestry cases, 6,732 European ancestry controls
Prostate cancer	17q24.3	17	69108753	rs1859962	3	1e-06	Intergenic	CALM2P1 - SOX9	Eeles RA	Nat Genet	18264097	1,854 cases, 1,894 controls	3,268 cases, 3,366 controls
Prostate cancer	17q24.3	17	69108753	rs1859962	3	2e-16	NR	CALM2P1 - SOX9	Eeles RA	Nat Genet	19767753	1,854 European ancestry cases, 1,894 European ancestry controls	19,879 cases, 18,761 controls (European, Chinese, Japanese, African American, Latino, and Hawaiian ancestry)
Bipolar disorder	18p11.32	18	278796	rs7226677	1	7e-06	NR	THOC1 - COLEC12	Ferreira MA	Nat Genet	18711365	4,387 cases,6,209 controls	NR
Bipolar disorder and major depressive disorder (combined)	18p11.32	18	278796	rs7226677	1	4e-06	COLEC12,THOC1	THOC1 - COLEC12	Liu Y	Mol Psychiatry	20351715	4,387 Caucasian bipolar cases, 6,209 Caucasian controls, 1,695 Dutch MDD cases, 1,761 Dutch controls	NR
Type 1 diabetes	18p11.21	18	12779947	rs2542151	5	9e-08	PTPN2	PSMG2 - PTPN2	Cooper JD	Nat Genet	18978792	3,561 cases,4,646 controls	6,225 cases,6,946 controls, 3,064 trios
Type 1 diabetes autoantibodies	18p11.21	18	12779947	rs2542151	5	4e-13	PTPN2	PSMG2 - PTPN2	Plagnol V	PLoS Genet	21829393	12,501 European ancestry cases	3,598 affected siblings
Crohn's disease	18p11.21	18	12779947	rs2542151	5	3e-08	PTPN2	PSMG2 - PTPN2	Parkes M	Nat Genet	17554261	1,748 cases,2,938 controls	1,182 cases,2,024 controls
Type 1 diabetes	18p11.21	18	12779947	rs2542151	5	1e-14	PTPN2	PSMG2 - PTPN2	Todd JA	Nat Genet	17554260	1,963 cases,2,938 controls	2997 trios, 4,000 cases, 5,000 controls
Crohn's disease	18p11.21	18	12779947	rs2542151	5	2e-07	PTPN2	PSMG2 - PTPN2	WTCCC	Nature	17554300	1,748 cases,2,938 controls	(see Parkes 2007)
Crohn's disease	18p11.21	18	12779947	rs2542151	5	5e-17	PTPN2	PSMG2 - PTPN2	Barrett JC	Nat Genet	18587394	3,230 cases4,829 controls	1,339 trios, 2,325 cases, 1,809 controls
Type 1 diabetes	18p11.21	18	12809340	rs1893217	2	4e-15	PTPN2	PTPN2	Barrett JC	Nat Genet	19430480	7,514 cases, 9,045 controls	4,267 cases, 4,670 controls, 4,342 trios
Celiac disease and Rheumatoid arthritis	18p11.21	18	12809340	rs1893217	2	5e-12	PTPN2	PTPN2	Zhernakova A	PLoS Genet	21383967	4,533 European ancestry celiac disease cases, 5,539 European ancestry rheumatoid arthritis cases, 27,981 European ancestry controls	2,169 celiac disease cases, 2,845 rheumatoid arthritis cases, 7,199 controls
Celiac disease	18p11.21	18	12809340	rs1893217	2	3e-10	PTPN2	PTPN2	Dubois PC	Nat Genet	20190752	4,533 European descent cases, 10,750 European descent controls	4,918 European descent cases, 5,684 European descent controls
Smoking behavior	18q11.2	18	20720973	rs11082304	1	6e-06	CABLES1	CABLES1	Caporaso N	PLoS One	19247474	4,611 individuals (2,617 smokers)	NR
Platelet counts	18q11.2	18	20720973	rs11082304	1	5e-11	CABLES1	CABLES1	Gieger C	Nature	22139419	48,666 individuals of European ancestry	Up to 18,838 individuals of European ancestry
Colorectal cancer	18q21.1	18	46453463	rs4939827	3	1e-12	SMAD7	SMAD7	Broderick P	Nat Genet	17934461	940 cases,965 controls	7,473 cases,5,984 controls
Colorectal cancer	18q21.1	18	46453463	rs4939827	3	1e-07	SMAD7	SMAD7	Peters U	Hum Genet	21761138	2,906 European descent cases, 3,416 European descent controls	8,161 European descent cases, 9,101 European descent controls
Colorectal cancer	18q21.1	18	46453463	rs4939827	3	8e-28	SMAD7	SMAD7	Tenesa A	Nat Genet	18372901	981 cases,1,002 controls	16,476 cases,15,351 controls
Colorectal cancer	18q21.1	18	46453463	rs4939827	3	2e-06	SMAD7	SMAD7	Tomlinson IP	Nat Genet	18372905	922 cases, 927 controls	17,872 cases,17,526 controls
Height	18q21.1	18	46587654	rs1787200	1	1e-10	DYM	DYM	N'Diaye A	PLoS Genet	21998595	20,427 African ancestry individuals	Up to 16,436 African American individuals
Height	18q21.1	18	46587654	rs1787200	1	7e-10	DYM	DYM	Carty CL	Hum Mol Genet	22021425	8,149 African American ancestry women	Up to 20,809 African American ancestry and African ancestry individuals
Cholesterol, total	18q21.1	18	47160953	rs7241918	1	2e-19	LIPG	LIPG - ACAA2	Teslovich TM	Nature	20686565	Up to 100,184 European descent individuals
HDL cholesterol	18q21.1	18	47160953	rs7241918	1	3e-49	LIPG	LIPG - ACAA2	Teslovich TM	Nature	20686565	99,900 European descent individuals
HDL cholesterol	18q21.1	18	47167214	rs4939883	2	7e-15	LIPG	LIPG - ACAA2	Kathiresan S	Nat Genet	19060906	19,840 individuals	Up to 20,623 individuals
Cholesterol, total	18q21.1	18	47167214	rs4939883	2	2e-11	LIPG	LIPG - ACAA2	Aulchenko YS	Nat Genet	19060911	22,562 individuals	NR
HDL cholesterol	18q21.1	18	47167214	rs4939883	2	2e-11	LIPG	LIPG - ACAA2	Aulchenko YS	Nat Genet	19060911	21,412 individuals	NR
HDL cholesterol	18q21.1	18	47181668	rs2156552	2	6e-12	LIPG	LIPG - ACAA2	Willer CJ	Nat Genet	18193043	8,656 individuals	11,399 individuals
HDL cholesterol	18q21.1	18	47181668	rs2156552	2	2e-07	LIPG, ACAA2	LIPG - ACAA2	Kathiresan S	Nat Genet	18193044	2,758 individuals	18,544 individuals
HDL cholesterol	18q21.1	18	47181668	rs2156552	2	2e-12	LIPG	LIPG - ACAA2	Waterworth DM	Arterioscler Thromb Vasc Biol	20864672	up to 17,243 white European descent individuals	up to 37,774 white European descent individuals, up to 9,665 Indian Asian individuals
Body mass index	18q21.32	18	57851097	rs17782313	3	3e-15	MC4R	RPS3AP49 - MC4R	Loos RJ	Nat Genet	18454148	16,876 individuals	60,352 individuals
Body mass index	18q21.32	18	57851097	rs17782313	3	5e-18	MC4R	RPS3AP49 - MC4R	Willer CJ	Nat Genet	19079261	32,387 individuals	59,092 individuals
Obesity	18q21.32	18	57851097	rs17782313	3	5e-15	MC4R	RPS3AP49 - MC4R	Meyre D	Nat Genet	19151714	695 obese adults, 685 obese children, 731 lean adults, 685 lean children	1,171 obese adults, 896 obese children, 1,114 lean adults, 1,297 lean children, 4,417 adults, 5,291 children
Height	18q21.32	18	57851097	rs17782313	3	4e-11	MC4R	RPS3AP49 - MC4R	Lango Allen H	Nature	20881960	133,653 Caucasian European ancestry individuals	50,074 Caucasian European ancestry individuals
Waist circumference and related phenotypes	18q21.32	18	57884750	rs12970134	2	2e-09	MC4R	RPS3AP49 - MC4R	Chambers JC	Nat Genet	18454146	2,684 Asian Indian men	11,955 Asian Indian and European individuals
Weight	18q21.32	18	57884750	rs12970134	2	5e-13	MC4R	RPS3AP49 - MC4R	Thorleifsson G	Nat Genet	19079260	80,969 individuals	11,036 individuals
Body mass index	18q21.32	18	57884750	rs12970134	2	1e-12	MC4R	RPS3AP49 - MC4R	Thorleifsson G	Nat Genet	19079260	80,969 individuals	11,036 individuals
Paget's disease	18q21.33	18	60082093	rs3018362	2	5e-13	TNFRSF11A	TNFRSF11A - RPL17P44	Albagha OM	Nat Genet	20436471	692 European ancestry cases, 1,001 European ancestry controls	481 European ancestry cases, 520 European ancestry controls
Bone mineral density (hip)	18q21.33	18	60082093	rs3018362	2	1e-06	RANK	TNFRSF11A - RPL17P44	Styrkarsdottir U	N Engl J Med	18445777	5,861 individuals	7,925 individuals
Paget's disease	18q21.33	18	60082093	rs3018362	2	8e-21	TNFRSF11A	TNFRSF11A - RPL17P44	Albagha OM	Nat Genet	21623375	741 European ancestry cases, 2,699 European ancestry controls	1,474 European descent cases, 1,671 European descent controls
Type 1 diabetes autoantibodies	18q22.2	18	67531642	rs763361	1	1e-09	CD226	CD226	Plagnol V	PLoS Genet	21829393	12,501 European ancestry cases	3,598 affected siblings
Type 1 diabetes	18q22.2	18	67531642	rs763361	1	1e-08	CD226	CD226	Todd JA	Nat Genet	17554260	1,963 cases,2,938 controls	2997 trios, 4,000 cases, 5,000 controls
N-glycan levels	19p13.3	19	5839746	rs3760776	3	3e-12	NRTN,FUT6,FUT3	FUT6	Lauc G	PLoS Genet	21203500	1,822 Croatian individuals, 737 Scottish individuals	NR
N-glycan levels	19p13.3	19	5839746	rs3760776	3	4e-17	NRTN,FUT6,FUT3	FUT6	Lauc G	PLoS Genet	21203500	1,822 Croatian individuals, 737 Scottish individuals	NR
N-glycan levels	19p13.3	19	5839746	rs3760776	3	1e-12	NRTN,FUT6,FUT3	FUT6	Lauc G	PLoS Genet	21203500	1,822 Croatian individuals, 737 Scottish individuals	NR
N-glycan levels	19p13.3	19	5839746	rs3760776	3	9e-10	NRTN,FUT6,FUT3	FUT6	Lauc G	PLoS Genet	21203500	1,822 Croatian individuals, 737 Scottish individuals	NR
Age-related macular degeneration	19p13.3	19	6718387	rs2230199	3	5e-29	C3	C3	Yu Y	Hum Mol Genet	21665990	2,594 European ancestry cases, 4,134 European ancestry controls	5,640 cases, 52,174 controls
Age-related macular degeneration	19p13.3	19	6718387	rs2230199	3	1e-10	C3	C3	Chen W	Proc Natl Acad Sci U S A	20385819	2,978 European ancestry cases, 2,859 European ancestry controls	7,071 European ancestry cases, 678 Japanese cases, 4,289 European ancestry controls, 336 Japanese controls
Age-related macular degeneration	19p13.3	19	6718387	rs2230199	3	2e-08	C3	C3	Neale BM	Proc Natl Acad Sci U S A	20385826	979 European ancestry cases, 1,709 European ancestry controls	5,789 Caucasian cases, 4,234 Caucasian controls
Age-related macular degeneration	19p13.3	19	6718387	rs2230199	3	1e-08	C3, R102G	C3	Kopplin LJ	Genes Immun	20861866	293 family members, 391 white non-Hispanic cases, 188 white non-Hispanic controls	1,241 white non-Hispanic cases, 622 white non-Hispanic conrols, 655 Northern European descent cases, 1,244 Northern European descent controls
Soluble ICAM-1	19p13.2	19	10394792	rs1799969	1	4e-47	ICAM1	ICAM1	Pare G	PLoS Genet	18604267	4,570 women	2,008 women
Soluble ICAM-1	19p13.2	19	10394792	rs1799969	1	1e-120	ICAM1	ICAM1	Pare G	PLoS Genet	21533024	22,435 European ancestry women	9,813 individuals
Soluble ICAM-1	19p13.2	19	10395683	rs5498	1	5e-25	ICAM1	ICAM1;ICAM4	Pare G	PLoS Genet	18604267	4,570 women	2,008 women
Soluble ICAM-1	19p13.2	19	10395683	rs5498	1	6e-89	ICAM1	ICAM1;ICAM4	Pare G	PLoS Genet	21533024	22,435 European ancestry women	9,813 individuals
Psoriasis	19p13.2	19	10469975	rs12720356	1	4e-11	TYK2	TYK2	Strange A	Nat Genet	20953190	2,178 European ancestry cases, 5,175 European ancestry controls	3,174 European ancestry cases, 5,464 European ancestry controls
Crohn's disease	19p13.2	19	10469975	rs12720356	1	1e-12	TYK2, ICAM1, ICAM3	TYK2	Franke A	Nat Genet	21102463	6,333 European descent cases, 15,056 European descent controls	15,694 European descent cases, 14,026 European descent controls, 414 European descent parent-offspring trios
Type 1 diabetes autoantibodies	19p13.2	19	10475652	rs2304256	1	1e-10	TYK2	TYK2	Plagnol V	PLoS Genet	21829393	12,501 European ancestry cases	3,598 affected siblings
Type 1 diabetes	19p13.2	19	10475652	rs2304256	1	4e-09	TYK2	TYK2	Wallace C	Nat Genet	19966805	7,514 European ancestry cases, 9,045 European ancestry controls	4,840 European ancestry cases, 2,670 European ancestry controls, 4,152 European ancestry familial triads
Coronary heart disease	19p13.2	19	11163601	rs1122608	1	1e-09	LDLR	SMARCA4	Schunkert H	Nat Genet	21378990	22,233 European ancestry cases, 64,762 European ancestry controls	28,834 cases, 27,674 controls, 2,115 individuals.
Myocardial infarction (early onset)	19p13.2	19	11163601	rs1122608	1	2e-09	LDLR	SMARCA4	Kathiresan S	Nat Genet	19198609	2,967 cases, 3,075 controls	9,746 cases, 9,746 controls
Cholesterol, total	19p13.2	19	11202306	rs6511720	7	7e-97	LDLR	LDLR	Teslovich TM	Nature	20686565	Up to 100,184 European descent individuals
LDL cholesterol	19p13.2	19	11202306	rs6511720	7	4e-117	LDLR	LDLR	Teslovich TM	Nature	20686565	Up to 95,454 European descent individuals
LDL cholesterol	19p13.2	19	11202306	rs6511720	7	2e-26	LDLR	LDLR	Kathiresan S	Nat Genet	19060906	19,840 individuals	Up to 20,623 individuals
Carotid intima media thickness	19p13.2	19	11202306	rs6511720	7	1e-07	LDLR	LDLR	Bis JC	Nat Genet	21909108	Up to 31,211 European ancestry individuals	11,273 European ancestry individuals
LDL cholesterol	19p13.2	19	11202306	rs6511720	7	2e-51	LDLR	LDLR	Kathiresan S	Nat Genet	18193044	2,758 individuals	18,544 individuals
LDL cholesterol	19p13.2	19	11202306	rs6511720	7	4e-26	LDLR	LDLR	Willer CJ	Nat Genet	18193043	8,589 individuals	7,440-10,783 individuals
Lipoprotein-associated phospholipase A2 activity and mass	19p13.2	19	11202306	rs6511720	7	3e-11	LDLR	LDLR	Grallert H	Eur Heart J	22003152	13,664 European ancestry individuals	NR
Cardiovascular disease risk factors	19p13.2	19	11202306	rs6511720	7	5e-11	LDLR	LDLR	Middelberg RP	BMC Med Genet	21943158	11,683 individuals	NR
LDL cholesterol	19p13.2	19	11210912	rs2228671	1	4e-14	LDLR	LDLR	Aulchenko YS	Nat Genet	19060911	17,797 individuals	NR
Cholesterol, total	19p13.2	19	11210912	rs2228671	1	9e-24	LDLR	LDLR	Aulchenko YS	Nat Genet	19060911	22,562 individuals	NR
Vitamin E levels	19p13.12	19	15990431	rs2108622	2	1e-10	CYP4F2	CYP4F2	Major JM	Hum Mol Genet	21729881	2,402 Finnish male cases, 1612 Finnish male controls	475 European male cases, 517 European male controls, 1416 female cases, 1359 female controls
Warfarin maintenance dose	19p13.12	19	15990431	rs2108622	2	3e-08	CYP4F2	CYP4F2	Cha PC	Hum Mol Genet	20833655	807 low dose Japanese, 707 high dose Japanese	444 individuals
Warfarin maintenance dose	19p13.12	19	15990431	rs2108622	2	3e-10	CYP4F2	CYP4F2	Takeuchi F	PLoS Genet	19300499	1,053 individuals	588 individuals
Breast cancer	19p13.11	19	17389704	rs8170	1	2e-09	ABHD8,ANKLE1,C19orf62	C19orf62	Antoniou AC	Nat Genet	20852631	1,193 white cases, 1,190 white controls	3,012 white cases, 2,974 white controls
Ovarian cancer	19p13.11	19	17389704	rs8170	1	4e-06	C19orf62,MERIT40	C19orf62	Bolton KL	Nat Genet	20852633	1,768 European ancestry cases, 2,353 European ancestry controls	8,739 European ancestry cases, 10,831 European ancestry controls
Triglycerides	19p13.11	19	19407718	rs10401969	4	2e-29	CSPG3,CILP2,PBX4	SUGP1	Teslovich TM	Nature	20686565	Up to 96,598 European descent individuals
Cholesterol, total	19p13.11	19	19407718	rs10401969	4	3e-38	CSPG3,CILP2,PBX4	SUGP1	Teslovich TM	Nature	20686565	Up to 100,184 European descent individuals
LDL cholesterol	19p13.11	19	19407718	rs10401969	4	7e-22	CSPG3,CILP2,PBX4	SUGP1	Teslovich TM	Nature	20686565	Up to 95,454 European descent individuals
LDL cholesterol	19p13.11	19	19407718	rs10401969	4	2e-08	NCAN, CILP2, PBX4	SUGP1	Kathiresan S	Nat Genet	19060906	19,840 individuals	Up to 20,623 individuals
LDL cholesterol	19p13.11	19	19407718	rs10401969	4	1e-11	SF4,CILP2	SUGP1	Waterworth DM	Arterioscler Thromb Vasc Biol	20864672	up to 17,243 white European descent individuals	up to 37,774 white European descent individuals, up to 9,665 Indian Asian individuals
LDL cholesterol	19p13.11	19	19658472	rs16996148	3	3e-08	CILP2, PBX4	CILP2 - PBX4	Kathiresan S	Nat Genet	18193044	2,758 individuals	18,544 individuals
LDL cholesterol	19p13.11	19	19658472	rs16996148	3	3e-09	NCAN,CILP2	CILP2 - PBX4	Willer CJ	Nat Genet	18193043	8,589 individuals	7,440-10,783 individuals
Triglycerides	19p13.11	19	19658472	rs16996148	3	3e-09	NCAN,CILP2	CILP2 - PBX4	Willer CJ	Nat Genet	18193043	8,684 individuals	5,312-9,707 individuals
Triglycerides	19p13.11	19	19658472	rs16996148	3	4e-09	CILP2, PBX4	CILP2 - PBX4	Kathiresan S	Nat Genet	18193044	2,758 individuals	18,544 individuals
LDL cholesterol	19p13.11	19	19789528	rs2304130	3	3e-06	NCAN	ZNF101	Aulchenko YS	Nat Genet	19060911	17,797 individuals	NR
Cholesterol, total	19p13.11	19	19789528	rs2304130	3	2e-15	NCAN	ZNF101	Aulchenko YS	Nat Genet	19060911	22,562 individuals	NR
Triglycerides	19p13.11	19	19789528	rs2304130	3	3e-06	NCAN	ZNF101	Aulchenko YS	Nat Genet	19060911	17,815 individuals	NR
Triglycerides	19p13.11	19	19789528	rs2304130	3	4e-08	CILP2,ZNF101	ZNF101	Waterworth DM	Arterioscler Thromb Vasc Biol	20864672	up to 17,243 white European descent individuals	up to 37,774 white European descent individuals, up to 9,665 Indian Asian individuals
Body mass index	19q13.11	19	34309532	rs29941	2	3e-09	KCTD15	KCTD15 - RPS4XP20	Speliotes EK	Nat Genet	20935630	Up to 123,865 European ancestry individuals	Up to 125,931 European ancestry individuals
Body mass index	19q13.11	19	34309532	rs29941	2	7e-12	KCTD15, CHST8	KCTD15 - RPS4XP20	Thorleifsson G	Nat Genet	19079260	80,969 individuals	11,036 individuals
Weight	19q13.11	19	34309532	rs29941	2	5e-09	KCTD15, CHST8	KCTD15 - RPS4XP20	Thorleifsson G	Nat Genet	19079260	80,969 individuals	11,036 individuals
Chronic Hepatitis C infection	19q13.2	19	39743165	rs8099917	3	6e-09	IL28B, IL28A, IL29	IL28B - IL28A	Rauch A	Gastroenterology	20060832	1,015 Swiss chronic HCV patients, 347 Swiss spontaneously cleared HCV patients	NR
Response to hepatitis C treatment	19q13.2	19	39743165	rs8099917	3	1e-20	IL28B	IL28B - IL28A	Ochi H	J Gen Virol	21228123	2,028 Japanese cases, 73 Taiwanese cases, 282 Japanese controls	NR
Response to hepatitis C treatment	19q13.2	19	39743165	rs8099917	3	9e-09	IL28A, IL28B	IL28B - IL28A	Suppiah V	Nat Genet	19749758	131 European ancestry responders, 162 European ancestry non-responders	261 European responders, 294 European non-responders
Response to hepatitis C treatment	19q13.2	19	39743165	rs8099917	3	3e-32	IL28B	IL28B - IL28A	Tanaka Y	Nat Genet	19749757	72 Japanese responders, 82 Japanese non-responders	122 Japanese responders, 50 Japanese non-responders
Personality dimensions	19q13.31	19	44970935	rs644148	1	9e-07	ZNF180	ZNF285B	Terracciano A	Mol Psychiatry	18957941	3,972 individuals	3,903 individuals
Personality dimensions	19q13.31	19	44970935	rs644148	1	8e-06	ZNF180	ZNF285B	Terracciano A	Mol Psychiatry	18957941	3,972 individuals	3,903 individuals
Alzheimer's disease	19q13.32	19	45382034	rs6859	2	5e-07	PVRL2	PVRL2	Logue MW	Arch Neurol	22159054	513 African American ancestry cases, 496 African American ancestry controls
Alzheimer's disease (late onset)	19q13.32	19	45382034	rs6859	2	1e-07	PVRL2	PVRL2	Naj AC	PLoS Genet	20885792	931 cases, 1,104 controls	1,338 cases, 2,003 controls
Alzheimer's disease	19q13.32	19	45382034	rs6859	2	6e-14	PVRL2, TOMM40, APOE	PVRL2	Abraham R	BMC Med Genomics	18823527	1,082 cases,1,239 controls	1,400 additional controls
Alzheimer's disease biomarkers	19q13.32	19	45395266	rs157580	5	1e-06	TOMM40	TOMM40	Kim S	Neurology	21123754	374 non-Hispanic Caucasians	NR
Alzheimer's disease	19q13.32	19	45395266	rs157580	5	1e-40	TOMM40, APOE	TOMM40	Feulner TM	Mol Psychiatry	19125160	491 cases, 479 controls	NR
HDL cholesterol	19q13.32	19	45395266	rs157580	5	4e-07	TOMM40, APOE	TOMM40	Aulchenko YS	Nat Genet	19060911	21,412 individuals	NR
LDL cholesterol	19q13.32	19	45395266	rs157580	5	5e-08	APO cluster	TOMM40	Sabatti C	Nat Genet	19060910	4,763 individuals	NR
LDL cholesterol	19q13.32	19	45395266	rs157580	5	2e-19	TOMM40, APOE	TOMM40	Aulchenko YS	Nat Genet	19060911	17,797 individuals	NR
Alzheimer's disease	19q13.32	19	45395266	rs157580	5	8e-89	APOE	TOMM40	Antunez C	Genome Med	21627779	319 Spanish cases, 769 Spanish controls, 2,690 cases, 2,237 controls	7,172 European ancestry cases, 11,335 European ancestry controls
Alzheimer's disease biomarkers	19q13.32	19	45395619	rs2075650	10	1e-06	TOMM40	TOMM40	Kim S	Neurology	21123754	374 non-Hispanic Caucasians	NR
Alzheimer's disease	19q13.32	19	45395619	rs2075650	10	2e-16	APOE	TOMM40	Lambert JC	Nat Genet	19734903	2,032 French cases, 5,328 French controls	3,978 European cases, 3,297 European controls
Alzheimer's disease	19q13.32	19	45395619	rs2075650	10	2e-157	APOE, TOMM40	TOMM40	Harold D	Nat Genet	19734902	3,941 European ancestry cases, 7,848 European ancestry controls	2,023 European ancestry cases, 2,340 European ancestry controls
Cholesterol, total	19q13.32	19	45395619	rs2075650	10	3e-19	TOMM40, APOE	TOMM40	Aulchenko YS	Nat Genet	19060911	22,562 individuals	NR
Alzheimer's disease	19q13.32	19	45395619	rs2075650	10	3e-11	TOMM40, APOE	TOMM40	Heinzen EL	J Alzheimers Dis	20061627	331 cases, 368 controls	NR
Alzheimer's disease	19q13.32	19	45395619	rs2075650	10	1e-295	APOE	TOMM40	Seshadri S	JAMA	20460622	8,935 white individuals with 973 incident cases, 2,033 white prevalent cases, 14,642 white controls	6,505 white cases, 13,532 white controls
Alzheimer's disease (late onset)	19q13.32	19	45395619	rs2075650	10	5e-36	APOE,TOMM40	TOMM40	Naj AC	PLoS Genet	20885792	931 cases, 1,104 controls	1,338 cases, 2,003 controls
C-reactive protein	19q13.32	19	45395619	rs2075650	10	1e-07	APOE	TOMM40	Reiner AP	Am J Hum Genet	18439552	909 individuals	5,106 individuals
Cardiovascular disease risk factors	19q13.32	19	45395619	rs2075650	10	4e-08	TOMM40	TOMM40	Middelberg RP	BMC Med Genet	21943158	11,683 individuals	NR
Cardiovascular disease risk factors	19q13.32	19	45395619	rs2075650	10	2e-14	TOMM40	TOMM40	Middelberg RP	BMC Med Genet	21943158	11,683 individuals	NR
Alzheimer's disease biomarkers	19q13.32	19	45414451	rs439401	3	1e-06	LOC100129500	LOC100129500	Kim S	Neurology	21123754	374 non-Hispanic Caucasians	NR
Triglycerides	19q13.32	19	45414451	rs439401	3	1e-30	APOE,APOC1,APOC2	LOC100129500	Teslovich TM	Nature	20686565	Up to 96,598 European descent individuals
Triglycerides	19q13.32	19	45414451	rs439401	3	2e-09	TOMM40, APOE	LOC100129500	Aulchenko YS	Nat Genet	19060911	17,815 individuals	NR
HDL Cholesterol - Triglycerides (HDLC-TG)	19q13.32	19	45414451	rs439401	3	1e-08	LOC100129500	LOC100129500	Kraja AT	Diabetes	21386085	22,161 European ancestry individuals	NR
Cardiovascular disease risk factors	19q13.32	19	45415640	rs445925	2	9e-19	APOE	LOC100129500	Smith EN	PLoS Genet	20838585	525 European ancestry individuals	2,265 Finnish individuals
Carotid intima media thickness	19q13.32	19	45415640	rs445925	2	2e-08	APOC1	LOC100129500	Bis JC	Nat Genet	21909108	Up to 31,211 European ancestry individuals	11,273 European ancestry individuals
Carotid intima media thickness	19q13.32	19	45415640	rs445925	2	4e-06	APOC1	LOC100129500	Bis JC	Nat Genet	21909108	Up to 31,211 European ancestry individuals	11,273 European ancestry individuals
Alzheimer's disease (late onset)	19q13.32	19	45422946	rs4420638	23	1e-39	APOE	APOC1	Coon KD	J Clin Psychiatry	17474819	664 cases,422 controls	NR
C-reactive protein	19q13.32	19	45422946	rs4420638	23	5e-27	APOE, APOC1, APOCII	APOC1	Elliott P	JAMA	19567438	17,967 European and Indian Asian men and women	13,615 European and Indian Asian men and women
Alzheimer's disease	19q13.32	19	45422946	rs4420638	23	1e-39	APOE	APOC1	Webster JA	Neurodegener Dis	17975299	664 cases,422 controls	NR
Cognitive decline	19q13.32	19	45422946	rs4420638	23	4e-27	TOMM40, APOE	APOC1	De Jager PL	Neurobiol Aging	22054870	749 European ancestry individuals	2,279 European ancestry individuals
Cholesterol, total	19q13.32	19	45422946	rs4420638	23	5e-111	APOE,APOC1,APOC2	APOC1	Teslovich TM	Nature	20686565	Up to 100,184 European descent individuals
LDL cholesterol	19q13.32	19	45422946	rs4420638	23	9e-147	APOE,APOC1,APOC2	APOC1	Teslovich TM	Nature	20686565	Up to 95,454 European descent individuals
HDL cholesterol	19q13.32	19	45422946	rs4420638	23	4e-21	APOE,APOC1,APOC2	APOC1	Teslovich TM	Nature	20686565	99,900 European descent individuals
Quantitative traits	19q13.32	19	45422946	rs4420638	23	2e-06	TOMM40, APOC2, APOE, APOC4, APOC1	APOC1	Lowe JK	PLoS Genet	19197348	Up to 2,906 Micronesian individuals	NR
Quantitative traits	19q13.32	19	45422946	rs4420638	23	3e-07	TOMM40, APOC2, APOE, APOC4, APOC1	APOC1	Lowe JK	PLoS Genet	19197348	Up to 2,906 Micronesian individuals	NR
Quantitative traits	19q13.32	19	45422946	rs4420638	23	5e-06	TOMM40, APOC2, APOE, APOC4, APOC1	APOC1	Lowe JK	PLoS Genet	19197348	Up to 2,906 Micronesian individuals	NR
C-reactive protein	19q13.32	19	45422946	rs4420638	23	9e-139	APOC1	APOC1	Dehghan A	Circulation	21300955	66,185 European ancestry individuals	16,540 European ancestry individuals
LDL cholesterol	19q13.32	19	45422946	rs4420638	23	4e-27	APOE, APOC1, APOC4, APOC2	APOC1	Kathiresan S	Nat Genet	19060906	19,840 individuals	Up to 20,623 individuals
LDL cholesterol	19q13.32	19	45422946	rs4420638	23	1e-20	APOC1	APOC1	Sandhu MS	Lancet	18262040	11,685 individuals	5,036 individuals
Alzheimer's disease	19q13.32	19	45422946	rs4420638	23	2e-44	APOE, APOC1	APOC1	Li H	Arch Neurol	17998437	753 cases, 736 controls	418 cases, 249 controls
LDL cholesterol	19q13.32	19	45422946	rs4420638	23	3e-43	APOE,APOC1,APOC4	APOC1	Willer CJ	Nat Genet	18193043	8,589 individuals	7,440-10,783 individuals
LDL cholesterol	19q13.32	19	45422946	rs4420638	23	1e-60	APOE, APOC1, APOC4, APOC2	APOC1	Kathiresan S	Nat Genet	18193044	2,758 individuals	18,544 individuals
Lipoprotein-associated phospholipase A2 activity and mass	19q13.32	19	45422946	rs4420638	23	5e-30	APOC1	APOC1	Grallert H	Eur Heart J	22003152	13,664 European ancestry individuals	NR
LDL cholesterol	19q13.32	19	45422946	rs4420638	23	2e-07	APOE, APOC1, APOC4, APOC2	APOC1	Burkhardt R	Arterioscler Thromb Vasc Biol	18802019	2,346 Micronesian individuals	1,464 European white cases,1,467 European white controls
Alzheimer's disease (age of onset)	19q13.32	19	45422946	rs4420638	23	1e-12	APOE, TOMM40, APOC1	APOC1	Kamboh MI	Mol Psychiatry	22005931	2,222 cases	NR
LDL cholesterol	19q13.32	19	45422946	rs4420638	23	2e-40	APOE,APOC1,APOC4,APOC2	APOC1	Waterworth DM	Arterioscler Thromb Vasc Biol	20864672	up to 17,243 white European descent individuals	up to 37,774 white European descent individuals, up to 9,665 Indian Asian individuals
Triglycerides	19q13.32	19	45422946	rs4420638	23	3e-13	APOE cluster	APOC1	Saxena R	Science	17463246	up to 5,217 individuals	NR
Lipoprotein-associated phospholipase A2 activity and mass	19q13.32	19	45422946	rs4420638	23	6e-24	APOC1	APOC1	Suchindran S	PLoS Genet	20442857	6,668 Caucasian individuals	NR
Longevity	19q13.32	19	45422946	rs4420638	23	2e-16	APOC1	APOC1	Nebel A	Mech Ageing Dev	21740922	763 long-living German individuals, 1,058 young German individuals	754 long-living German individuals, 860 young German individuals
C-reactive protein	19q13.32	19	45422946	rs4420638	23	3e-07	APOE-CI-CII cluster	APOC1	Okada Y	Hum Mol Genet	21196492	10,112 Japanese individuals	2,742 Japanese individuals
Quantitative traits	19q13.32	19	45695738	rs2159324	1	4e-07	MGC2650, BLOC1S3, XTP7	TRAPPC6A - EXOC3L2	Lowe JK	PLoS Genet	19197348	Up to 2,906 Micronesian individuals	NR
Quantitative traits	19q13.32	19	45695738	rs2159324	1	2e-06	MGC2650, BLOC1S3, XTP7	TRAPPC6A - EXOC3L2	Lowe JK	PLoS Genet	19197348	Up to 2,906 Micronesian individuals	NR
Cholesterol, total	19q13.33	19	49206417	rs492602	1	2e-10	FUT2,FLJ36070	FUT2	Teslovich TM	Nature	20686565	Up to 100,184 European descent individuals
Vitamin B12 levels	19q13.33	19	49206417	rs492602	1	5e-17	FUT2	FUT2	Hazra A	Nat Genet	18776911	1,658 women	1,059 women
Bipolar disorder	19q13.33	19	49228272	rs2287921	1	3e-06	SPHK2, SEC1, RPL18, RASIP1, NTN5, MAMSTR, IZUMO1, FUT2, FUT1, FGF21, FAM83E, DBP, CA11	RASIP1	Sklar P	Nat Genet	21926972	7,481 European ancestry cases, 9,250 European ancestry controls	4,496 European ancestry cases, 42,422 European ancestry controls
Retinal vascular caliber	19q13.33	19	49228272	rs2287921	1	2e-25	RASIP1,IZUMO1,FUT1,FUT2,CA11,FGF21,FLJ36070	RASIP1	Ikram MK	PLoS Genet	21060863	15,358 Caucasian individuals	6,673 individuals
Hematological and biochemical traits	19q13.33	19	50000009	rs2280401	1	3e-08	RPL13A,RPS11,FCGRT,RCN3	RPS11	Kamatani Y	Nat Genet	20139978	Up to ~14,700 Japanese individuals	NR
Serum metabolites	19q13.33	19	50000009	rs2280401	1	9e-13	RPS11	RPS11	Kim YJ	Nat Genet	21909109	12,545 Korean individuals	Up to 30,395 East Asian ancestry individuals
Primary biliary cirrhosis	19q13.33	19	50926742	rs3745516	1	2e-13	SPIB	SPIB	Mells GF	Nat Genet	21399635	1,840 European ancestry cases, 5,163 European ancestry controls, ~453 Italian cases, ~945 Italian controls, ~481 Canadian cases, ~3,706 Canadian controls	620 European ancestry cases, 2,514 European ancestry controls
Primary biliary cirrhosis	19q13.33	19	50926742	rs3745516	1	8e-11	SPIB	SPIB	Liu X	Nat Genet	20639880	453 Italian cases, 945 Italian controls,	481 Canadian cases, 3,706 Canadian controls
Menopause (age at onset)	19q13.42	19	55819845	rs1172822	1	6e-11	BRSK1, TMEM224, SUV420H2	BRSK1	Stolk L	Nat Genet	19448619	2,979 women	2,560 women
Menarche and menopause (age at onset)	19q13.42	19	55819845	rs1172822	1	2e-19	BRSK1	BRSK1	He C	Nat Genet	19448621	17,438 Caucasian women	NR
Response to hepatitis C treatment	20p13	20	3185123	rs11697186	1	9e-25	DDRGK1	DDRGK1	Tanaka Y	Hum Mol Genet	21659334	303 Japanese cases	391 Japanese cases
Response to hepatitis C treatment	20p13	20	3185123	rs11697186	1	5e-17	DDRGK1	DDRGK1	Tanaka Y	Hum Mol Genet	21659334	303 Japanese cases	391 Japanese cases
Response to hepatitis C treatment	20p13	20	3187733	rs6139030	1	1e-15	ITPA	DDRGK1 - ITPA	Tanaka Y	Hum Mol Genet	21659334	303 Japanese cases	391 Japanese cases
Response to hepatitis C treatment	20p13	20	3187733	rs6139030	1	2e-25	ITPA	DDRGK1 - ITPA	Tanaka Y	Hum Mol Genet	21659334	303 Japanese cases	391 Japanese cases
Bipolar disorder	20p13	20	3776175	rs3761218	1	1e-06	NR	CDC25B	Jiang Y	Genet Epidemiol	21254220	1,868 European ancestry cases and 2,938 European ancestry controls	NR
Bipolar disorder	20p13	20	3776175	rs3761218	1	7e-06	NR	CDC25B	WTCCC	Nature	17554300	1,868 cases,2,938 controls	NR
Creutzfeldt-Jakob disease	20p13	20	4680251	rs1799990	1	2e-21	PRNP	PRNP	Mead S	Lancet Neurol	19081515	117 CJD cases, 3,083 controls	506 sCJD cases, 28 iCJD cases, 151 Kuru cases, 125 Kuru-resistant cases, up to 1,137 controls
Prion diseases	20p13	20	4680251	rs1799990	1	7e-07	PRNP	PRNP	Mead S	Hum Mol Genet	22210626	1,156 sporadic Creutzfeldt-Jakob cases of European ancestry , 125 variant Creutzfeldt-Jakob cases of European ancestry, 6,015 European ancestry controls, 165 Kuru cases of Papua New Guinea ancestry, 125 Kuru-resistant individuals of Papua New G	NR
Menarche and menopause (age at onset)	20p12.3	20	5948227	rs16991615	1	1e-21	TRMT6, MCM8	MCM8	He C	Nat Genet	19448621	17,438 Caucasian women	NR
Menopause (age at onset)	20p12.3	20	5948227	rs16991615	1	1e-73	MCM8	MCM8	Stolk L	Nat Genet	22267201	38,968 European ancestry women	Up to 14,435 European ancestry women
Blood pressure	20p12.2	20	10969030	rs1327235	2	4e-08	JAG1	FAT1P1 - RPS11P1	Wain LV	Nat Genet	21909110	74,064 European ancestry individuals	48,607 European ancestry individuals
Systolic blood pressure	20p12.2	20	10969030	rs1327235	2	2e-08	JAG1	FAT1P1 - RPS11P1	Ehret GB	Nature	21909115	69,395 European ancestry individuals	Up to 133,361 European ancestry individuals
Diastolic blood pressure	20p12.2	20	10969030	rs1327235	2	1e-15	JAG1	FAT1P1 - RPS11P1	Ehret GB	Nature	21909115	69,395 European ancestry individuals	Up to 133,361 European ancestry individuals
Height	20q11.22	20	32333181	rs7274811	1	6e-22	ZNF341	ZNF341	Lango Allen H	Nature	20881960	133,653 Caucasian European ancestry individuals	50,074 Caucasian European ancestry individuals
Height	20q11.22	20	32333181	rs7274811	1	1e-20	ZNF341	ZNF341	Lango Allen H	Nature	20881960	133,653 Caucasian European ancestry individuals	50,074 Caucasian European ancestry individuals
Coagulation factor levels	20q11.22	20	33764554	rs867186	3	6e-37	PROCR	PROCR	Smith NL	Circulation	20231535	Up to 23,608 European ancestry individuals	Up to 7,604 European ancestry individuals
D-dimer levels	20q11.22	20	33764554	rs867186	3	4e-06	PROCR	PROCR	Smith NL	Circulation	21502573	21,052 European ancestry individuals	NR
Protein C levels	20q11.22	20	33764554	rs867186	3	2e-200	PROCR	PROCR	Tang W	Blood	20802025	8,048 European ancestry individuals	1,376 European ancestry individuals
Anticoagulant levels	20q11.22	20	33764554	rs867186	3	4e-09	PROCR	PROCR	Athanasiadis G	PLoS One	22216198	397 individuals from 21 extended Spanish families	NR
Height	20q11.22	20	33907161	rs6060369	1	1e-16	GDF5,UQCC	UQCC	Lettre G	Nat Genet	18391950	15,821 individuals	13,671 individuals
Height	20q11.22	20	33907161	rs6060369	1	2e-16	BFZB	UQCC	Sanna S	Nat Genet	18193045	6,669 individuals	28,801 individuals
Cholesterol, total	20q12	20	39091487	rs2902940	1	6e-11	MAFB	HSPE1P1 - MAFB	Teslovich TM	Nature	20686565	Up to 100,184 European descent individuals
LDL cholesterol	20q12	20	39091487	rs2902940	1	1e-08	MAFB	HSPE1P1 - MAFB	Teslovich TM	Nature	20686565	Up to 95,454 European descent individuals
LDL cholesterol	20q12	20	39672618	rs6029526	1	3e-19	TOP1	TOP1	Teslovich TM	Nature	20686565	Up to 95,454 European descent individuals
Cholesterol, total	20q12	20	39672618	rs6029526	1	3e-17	TOP1	TOP1	Teslovich TM	Nature	20686565	Up to 100,184 European descent individuals
HDL cholesterol	20q13.12	20	43042364	rs1800961	3	1e-15	HNF4A	HNF4A	Teslovich TM	Nature	20686565	99,900 European descent individuals
Cholesterol, total	20q13.12	20	43042364	rs1800961	3	6e-13	HNF4A	HNF4A	Teslovich TM	Nature	20686565	Up to 100,184 European descent individuals
C-reactive protein	20q13.12	20	43042364	rs1800961	3	2e-09	HNF4A	HNF4A	Dehghan A	Circulation	21300955	66,185 European ancestry individuals	16,540 European ancestry individuals
HDL cholesterol	20q13.12	20	43042364	rs1800961	3	8e-10	HNF4A	HNF4A	Kathiresan S	Nat Genet	19060906	19,840 individuals	Up to 20,623 individuals
Ulcerative colitis	20q13.12	20	43065028	rs6017342	1	1e-20	SERINC3	HNF4A - RPL37AP1	Anderson CA	Nat Genet	21297633	6,687 European ancestry cases, 19,718 European ancestry controls	9,628 European ancestry cases, 12,917 European ancestry controls
Ulcerative colitis	20q13.12	20	43065028	rs6017342	1	9e-17	HNF4A	HNF4A - RPL37AP1	Barrett JC	Nat Genet	19915572	2,361 European ancestry cases, 5,417 European ancestry controls	2,321 European ancestry cases, 4,818 European ancestry controls
Triglycerides	20q13.12	20	44554015	rs6065906	1	5e-18	PLTP	PLTP - FLJ40606	Teslovich TM	Nature	20686565	Up to 96,598 European descent individuals
HDL cholesterol	20q13.12	20	44554015	rs6065906	1	2e-22	PLTP	PLTP - FLJ40606	Teslovich TM	Nature	20686565	99,900 European descent individuals
HDL cholesterol	20q13.12	20	44576502	rs7679	1	4e-09	PLTP	PCIF1	Kathiresan S	Nat Genet	19060906	19,840 individuals	Up to 20,623 individuals
Triglycerides	20q13.12	20	44576502	rs7679	1	7e-11	PLTP	PCIF1	Kathiresan S	Nat Genet	19060906	19,840 individuals	Up to 20,623 individuals
Multiple sclerosis	20q13.12	20	44740196	rs6074022	1	5e-06	CD40	RPL13P2 - CD40	Patsopoulos NA	Ann Neurol	22190364	5,545 European ancestry cases, 12,153 European ancestry controls	NR
Multiple sclerosis	20q13.12	20	44740196	rs6074022	1	1e-07	CD40	RPL13P2 - CD40	Bahlo	Nat Genet	19525955	1,618 European ancestry cases, 3,413 European ancestry controls	2,256 European ancestry cases, 2,310 European ancestry controls
Rheumatoid arthritis	20q13.12	20	44747947	rs4810485	1	3e-09	CD40	CD40	Stahl EA	Nat Genet	20453842	5,539 European ancestry cases, 20,169 European ancestry controls	6,768 European ancestry cases, 8,806 European ancestry controls
Rheumatoid arthritis	20q13.12	20	44747947	rs4810485	1	8e-09	CD40	CD40	Raychaudhuri S	Nat Genet	18794853	3,393 cases,12,460 controls	3,929 cases,5,807 controls
Psoriasis	20q13.13	20	48522330	rs495337	1	2e-07	RNF114,SPATA2,SLC9A8,SNAI1	SPATA2	Stuart PE	Nat Genet	20953189	Up to 1,831 cases, 2,546 controls	Up to 4,064 cases, 4,685 controls
Psoriasis	20q13.13	20	48522330	rs495337	1	1e-08	SPATA2	SPATA2	Capon F	Hum Mol Genet	18364390	318 cases,288 controls	2,361 cases,1,927 controls
Response to citalopram treatment	20q13.31	20	55638750	rs6127921	1	1e-06	BMP7	PTMAP6 - BMP7	Garriock HA	Biol Psychiatry	19846067	Up to 883 responders, 608 non-responders	NR
Response to citalopram treatment	20q13.31	20	55638750	rs6127921	1	3e-06	BMP7	PTMAP6 - BMP7	Garriock HA	Biol Psychiatry	19846067	Up to 883 responders, 608 non-responders	NR
Blood pressure	20q13.32	20	57751117	rs6015450	4	2e-12	GNAS, EDN3	MRPS16P - ZNF831	Wain LV	Nat Genet	21909110	74,064 European ancestry individuals	48,607 European ancestry individuals
Blood pressure	20q13.32	20	57751117	rs6015450	4	2e-06	GNAS, EDN3	MRPS16P - ZNF831	Wain LV	Nat Genet	21909110	74,064 European ancestry individuals	48,607 European ancestry individuals
Hypertension	20q13.32	20	57751117	rs6015450	4	4e-14	GNAS, EDN3	MRPS16P - ZNF831	Ehret GB	Nature	21909115	69,395 European ancestry individuals	Up to 133,361 European ancestry individuals
Diastolic blood pressure	20q13.32	20	57751117	rs6015450	4	6e-23	GNAS, EDN3	MRPS16P - ZNF831	Ehret GB	Nature	21909115	69,395 European ancestry individuals	Up to 133,361 European ancestry individuals
Systolic blood pressure	20q13.32	20	57751117	rs6015450	4	4e-23	GNAS, EDN3	MRPS16P - ZNF831	Ehret GB	Nature	21909115	69,395 European ancestry individuals	Up to 133,361 European ancestry individuals
Glioma	20q13.33	20	62309839	rs6010620	2	3e-12	RTEL1	RTEL1	Shete S	Nat Genet	19578367	1,878 cases, 3,670 controls	2,545 cases, 2,953 controls
Glioma (high-grade)	20q13.33	20	62309839	rs6010620	2	3e-09	RTEL1	RTEL1	Wrensch M	Nat Genet	19578366	692 high-grade cases, 3,992 controls	176 high-grade cases, 174 controls
Glioma	20q13.33	20	62309839	rs6010620	2	2e-09	RTEL1	RTEL1	Sanson M	Hum Mol Genet	21531791	4,147 European ancestry cases, 7,435 European ancestry controls	NR
Ulcerative colitis	21q21.1	21	16805220	rs1736135	1	2e-07	NR	NRIP1 - CYCSP42	McGovern DP	Nat Genet	20228799	2,693 European descent cases, 6,791 European descent controls	2,009 European descent cases, 1,580 European descent controls
Crohn's disease	21q21.1	21	16805220	rs1736135	1	7e-09	Intergenic	NRIP1 - CYCSP42	Barrett JC	Nat Genet	18587394	3,230 cases4,829 controls	1,339 trios, 2,325 cases, 1,809 controls
Coronary heart disease	21q22.11	21	35599128	rs9982601	1	4e-10	MRPS6	C21orf82 - KCNE2	Schunkert H	Nat Genet	21378990	22,233 European ancestry cases, 64,762 European ancestry controls	28,834 cases, 27,674 controls, 2,115 individuals.
Myocardial infarction (early onset)	21q22.11	21	35599128	rs9982601	1	6e-11	SLC5A3, MRPS6, KCNE2	C21orf82 - KCNE2	Kathiresan S	Nat Genet	19198609	2,967 cases, 3,075 controls	9,746 cases, 9,746 controls
Ulcerative colitis	21q22.2	21	40465534	rs2836878	2	2e-22	Intergenic	FLJ45139 - RPL23AP12	Anderson CA	Nat Genet	21297633	6,687 European ancestry cases, 19,718 European ancestry controls	9,628 European ancestry cases, 12,917 European ancestry controls
C-reactive protein	21q22.2	21	40465534	rs2836878	2	2e-07	PSMG1	FLJ45139 - RPL23AP12	Dehghan A	Circulation	21300955	66,185 European ancestry individuals	16,540 European ancestry individuals
Inflammatory bowel disease	21q22.2	21	40465534	rs2836878	2	4e-12	PSMG1	FLJ45139 - RPL23AP12	Kugathasan S	Nat Genet	18758464	1,011 cases,4,250 controls	1,922 cases,14,124 controls
Rheumatoid arthritis	21q22.3	21	43836186	rs11203203	3	4e-06	UBASH3A	UBASH3A	Stahl EA	Nat Genet	20453842	5,539 European ancestry cases, 20,169 European ancestry controls	6,768 European ancestry cases, 8,806 European ancestry controls
Type 1 diabetes	21q22.3	21	43836186	rs11203203	3	2e-09	UBASH3A	UBASH3A	Barrett JC	Nat Genet	19430480	7,514 cases, 9,045 controls	4,267 cases, 4,670 controls, 4,342 trios
[truncated: 43 more rows]
